# Supplementary material for: Major QTLs and Potential Candidate Genes for Heat Stress Tolerance Identified in Chickpea (Cicer arietinum L.)
Source: Front Plant Sci. 2021 Jul 26;12:655103. doi: 10.3389/fpls.2021.655103 (PMC8350164; doi:10.3389/fpls.2021.655103)
Supplement: Supplementary Table 7 — Genotyping-by-sequencing–single-nucleotide polymorphism (GBS–SNP) marker data used for construction of genetic map for recombinant inbred line population derived from DCP 92-3 (heat sensitive) × ICCV 92944 (heat tolerant). [file Table_7.xlsx]

## Sheet: geno
Supplementary Table 7: GBS-SNP marker data used for construction genetic map for recombinant inbred line population derived from DCP 92-3 (heat sensitive) x ICCV 92944 (heat tolerant)
Marker name	DCP 92-3 (heat sensitive)	ICCV 92944 (heat tolerant)	DCP92-3xICCV92944_RIL_001	DCP92-3xICCV92944_RIL_002	DCP92-3xICCV92944_RIL_003	DCP92-3xICCV92944_RIL_004	DCP92-3xICCV92944_RIL_005	DCP92-3xICCV92944_RIL_006	DCP92-3xICCV92944_RIL_007	DCP92-3xICCV92944_RIL_008	DCP92-3xICCV92944_RIL_009	DCP92-3xICCV92944_RIL_010	DCP92-3xICCV92944_RIL_011	DCP92-3xICCV92944_RIL_012	DCP92-3xICCV92944_RIL_013	DCP92-3xICCV92944_RIL_014	DCP92-3xICCV92944_RIL_015	DCP92-3xICCV92944_RIL_016	DCP92-3xICCV92944_RIL_017	DCP92-3xICCV92944_RIL_018	DCP92-3xICCV92944_RIL_019	DCP92-3xICCV92944_RIL_020	DCP92-3xICCV92944_RIL_021	DCP92-3xICCV92944_RIL_022	DCP92-3xICCV92944_RIL_023	DCP92-3xICCV92944_RIL_024	DCP92-3xICCV92944_RIL_025	DCP92-3xICCV92944_RIL_026	DCP92-3xICCV92944_RIL_027	DCP92-3xICCV92944_RIL_028	DCP92-3xICCV92944_RIL_029	DCP92-3xICCV92944_RIL_030	DCP92-3xICCV92944_RIL_031	DCP92-3xICCV92944_RIL_032	DCP92-3xICCV92944_RIL_033	DCP92-3xICCV92944_RIL_034	DCP92-3xICCV92944_RIL_035	DCP92-3xICCV92944_RIL_036	DCP92-3xICCV92944_RIL_037	DCP92-3xICCV92944_RIL_038	DCP92-3xICCV92944_RIL_039	DCP92-3xICCV92944_RIL_040	DCP92-3xICCV92944_RIL_041	DCP92-3xICCV92944_RIL_042	DCP92-3xICCV92944_RIL_043	DCP92-3xICCV92944_RIL_044	DCP92-3xICCV92944_RIL_045	DCP92-3xICCV92944_RIL_046	DCP92-3xICCV92944_RIL_047
SCA1_30956998	A	B	-	B	B	B	B	B	B	B	B	B	B	A	B	B	A	B	A	B	A	A	B	B	B	B	B	B	B	B	A	B	-	B	-	B	-	A	B	B	-	B	B	B	A	-	A	B	B
SCA1_34969214	A	B	-	B	B	B	B	B	B	B	B	B	B	A	-	B	B	B	B	-	B	B	B	B	B	B	B	-	-	B	-	A	B	B	B	-	-	-	B	B	B	B	B	-	B	B	B	B	B
SCA1_18234902	A	B	B	B	B	B	B	B	B	B	B	B	B	B	B	B	B	B	B	A	A	B	B	B	B	B	B	B	-	B	B	B	B	B	B	A	-	B	B	B	-	A	B	B	B	-	B	B	B
SCA1_18234886	A	B	B	B	B	B	B	B	B	B	B	B	B	B	B	B	B	B	B	A	A	B	B	B	B	B	B	B	-	B	B	B	B	B	B	A	-	B	B	B	-	A	B	B	B	-	B	B	B
SCA1_12947367	A	B	B	B	-	A	B	-	B	B	B	B	B	A	-	-	-	B	B	-	-	-	B	B	-	B	A	B	-	B	B	B	B	B	B	-	-	-	-	-	B	-	B	B	B	B	B	B	B
SCA1_17462577	A	B	A	A	A	B	B	B	B	B	B	B	B	B	B	B	B	B	A	B	B	B	B	B	A	B	B	B	B	B	B	B	B	B	B	B	-	B	A	B	B	B	B	B	B	B	B	-	B
SCA1_44938256	A	B	-	B	B	B	B	B	B	-	B	-	B	B	B	-	-	B	-	-	B	B	B	B	B	B	-	-	B	B	B	B	B	B	B	B	B	-	B	A	B	B	B	B	-	B	B	B	B
SCA1_36013994	A	B	B	B	B	B	B	B	B	B	-	-	B	B	B	B	B	B	-	B	-	B	B	B	B	B	-	B	B	-	B	B	B	-	-	-	B	B	-	B	-	B	B	B	-	B	-	-	B
SCA1_36014000	A	B	B	B	B	B	B	B	B	B	-	-	B	B	B	B	B	B	-	B	-	B	B	B	B	B	-	B	B	-	B	B	B	-	-	-	B	B	-	B	-	B	B	B	-	B	-	-	B
SCA1_19651997	A	B	B	B	B	B	B	B	B	B	B	A	B	B	B	B	B	B	B	B	B	B	B	A	B	B	B	B	B	B	B	B	B	B	B	B	B	B	A	B	B	B	B	B	B	B	B	B	B
SCA1_34173984	A	B	A	A	A	A	A	A	A	-	A	B	-	A	A	A	A	-	A	A	A	A	A	B	A	-	A	-	A	A	-	A	A	-	A	A	A	-	-	A	A	-	A	A	A	-	-	A	-
SCA1_37892139	A	B	A	A	A	A	A	-	-	-	A	B	-	A	-	A	A	-	A	A	-	A	A	A	A	-	A	A	A	A	-	A	A	-	-	A	A	A	-	A	A	A	A	A	A	-	A	A	-
SCA1_39741066	A	B	A	A	A	A	A	A	A	A	A	A	A	A	-	A	A	-	-	A	-	A	A	A	A	A	A	-	A	A	A	A	-	A	A	-	A	A	-	A	A	A	A	A	A	A	A	A	-
SCA1_40339260	A	B	A	A	A	A	A	A	-	-	A	B	-	-	A	-	A	-	A	A	A	-	A	A	A	A	A	-	A	A	A	A	A	-	A	A	A	A	-	A	A	A	-	A	A	-	A	-	A
SCA1_40495117	A	B	-	A	A	A	A	A	-	A	A	-	A	A	A	A	-	A	A	A	A	A	A	A	A	A	A	A	A	A	A	A	A	A	A	A	-	A	A	A	A	A	A	A	A	A	A	A	A
SCA1_40495126	A	B	-	A	A	A	A	A	-	A	A	-	A	A	A	A	-	A	A	A	A	A	A	A	A	A	A	A	A	A	A	A	A	A	A	A	-	A	A	A	A	A	A	A	A	A	A	A	A
SCA1_33504088	A	B	A	A	A	A	A	A	A	A	A	B	A	A	A	A	A	A	A	A	A	A	A	A	A	A	B	A	A	A	A	A	A	A	B	A	A	A	A	A	A	A	A	A	A	A	A	A	A
SCA1_1599870	A	B	B	B	B	B	B	B	B	B	B	B	B	B	B	B	B	B	B	B	B	B	B	B	B	B	B	B	B	B	B	B	B	B	A	B	B	B	B	B	B	B	B	B	B	B	B	B	B
SCA1_8682204	A	B	B	B	B	B	B	B	B	B	B	B	B	B	B	B	B	B	B	B	B	B	B	B	B	B	B	B	B	B	B	B	B	B	B	B	-	B	B	B	B	B	B	B	B	B	B	B	B
SCA1_1769524	A	B	B	B	B	B	B	B	B	B	B	B	B	B	B	B	B	-	B	B	B	B	B	B	B	B	B	B	B	B	B	B	B	B	B	B	B	B	B	B	B	B	B	B	B	B	B	B	B
SCA1_888	A	B	B	B	B	B	B	B	B	B	B	B	B	B	B	B	B	B	B	B	B	B	B	B	B	B	B	-	B	B	B	B	B	B	B	-	B	B	B	B	B	B	B	B	B	B	B	B	B
SCA1_8949750	A	B	B	B	B	B	B	B	B	B	B	B	-	B	B	B	B	-	B	-	B	B	B	B	B	B	B	B	B	B	B	B	-	A	B	B	B	A	B	B	B	B	B	B	B	B	B	B	B
SCA1_40365105	A	B	-	A	A	A	A	-	A	-	A	-	A	A	A	A	A	-	A	A	A	-	A	A	A	A	-	A	A	A	A	-	A	B	A	A	A	-	-	A	A	A	A	A	A	-	A	A	-
SCA1_40346280	A	B	A	A	A	A	A	A	A	-	A	B	A	A	A	A	A	-	A	A	A	A	A	A	A	-	A	A	A	A	A	A	A	B	A	A	A	A	A	A	A	A	A	A	A	-	A	A	A
SCA1_39436490	A	B	A	A	A	A	A	A	A	-	A	A	A	A	A	-	A	-	A	A	A	-	A	A	A	A	A	A	A	A	A	A	A	B	A	-	A	A	A	A	A	A	A	A	A	-	A	A	A
SCA1_39436454	A	B	A	A	A	A	A	A	A	-	A	A	A	A	A	-	A	-	A	A	A	-	A	A	A	A	A	A	A	A	A	A	A	B	A	-	A	A	A	A	A	A	A	A	A	-	A	A	A
SCA1_5487535	A	B	A	A	A	A	A	A	A	-	A	A	A	A	A	A	A	A	A	A	A	A	A	A	A	A	A	A	A	A	A	A	A	A	A	A	A	A	A	A	A	A	A	A	A	A	A	A	A
SCA1_5509567	A	B	A	A	A	A	A	A	A	-	A	A	A	A	A	A	A	A	A	A	A	A	A	A	A	A	A	A	A	A	A	A	A	A	A	A	A	A	A	A	A	A	A	A	A	A	A	A	A
SCA1_6521670	A	B	A	A	A	A	A	A	A	A	A	A	A	A	A	A	A	-	A	A	A	A	A	A	A	A	A	A	A	A	A	A	A	A	A	A	A	A	A	A	A	A	A	A	A	A	A	A	A
SCA1_6521673	A	B	A	A	A	A	A	A	A	A	A	A	A	A	A	A	A	-	A	A	A	A	A	A	A	A	A	A	A	A	A	A	A	A	A	A	A	A	A	A	A	A	A	A	A	A	A	A	A
SCA1_6383800	A	B	A	A	A	A	A	A	A	-	A	A	A	A	A	A	A	-	A	A	A	A	A	A	A	A	A	A	A	A	A	A	A	A	A	A	A	A	A	A	A	A	A	A	A	A	A	A	A
SCA1_6433838	A	B	A	A	A	A	A	A	A	A	A	A	A	A	A	A	A	-	A	A	A	A	A	A	A	A	A	A	A	A	A	A	A	A	A	A	A	A	A	A	A	A	A	A	A	A	A	A	A
SCA1_6433826	A	B	A	A	A	A	A	A	A	A	A	A	A	A	A	A	A	-	A	A	A	A	A	A	A	A	A	A	A	A	A	A	A	A	A	A	A	A	A	A	A	A	A	A	A	A	A	A	A
SCA1_6433841	A	B	A	A	A	A	A	A	A	A	A	A	A	A	A	A	A	-	A	A	A	A	A	A	A	A	A	A	A	A	A	A	A	A	A	A	A	A	A	A	A	A	A	A	A	A	A	A	A
SCA1_6433883	A	B	A	A	A	A	A	A	A	A	A	A	A	A	A	A	A	-	A	A	A	A	A	A	A	A	A	A	A	A	A	A	A	A	A	A	A	A	A	A	A	A	A	A	A	A	A	A	A
SCA1_6433925	A	B	A	A	A	A	A	A	A	A	A	A	A	A	A	A	A	-	A	A	A	A	A	A	A	A	A	A	A	A	A	A	A	A	A	A	A	A	A	A	A	A	A	A	A	A	A	A	A
SCA1_6485241	A	B	A	A	A	A	A	A	A	A	A	A	A	A	A	A	A	-	A	A	A	A	A	A	A	A	A	A	A	A	A	A	A	A	A	A	A	A	A	A	A	A	A	A	A	A	A	A	A
SCA1_6552013	A	B	A	A	A	A	A	A	A	A	A	A	A	A	A	A	A	-	A	A	A	-	A	A	A	A	A	A	A	A	A	A	A	A	A	A	A	A	A	A	A	A	A	A	A	A	A	A	A
SCA1_6552001	A	B	A	A	A	A	A	A	A	A	A	A	A	A	A	A	A	-	A	A	A	-	A	A	A	A	A	A	A	A	A	A	A	A	A	A	A	A	A	A	A	A	A	A	A	A	A	A	A
SCA1_6482828	A	B	A	A	A	A	A	A	A	A	A	A	A	A	A	A	A	-	A	A	A	A	A	A	A	A	A	A	A	A	A	A	A	A	-	A	A	A	-	A	-	A	A	A	A	A	A	A	A
SCA1_6484827	A	B	A	A	A	A	A	A	A	A	A	A	A	A	A	-	A	-	A	A	A	A	A	A	A	A	A	-	A	A	A	A	-	A	A	A	A	A	-	A	A	A	A	A	A	A	A	A	A
SCA1_6484797	A	B	A	A	A	A	A	A	A	A	A	A	A	A	A	-	A	-	A	A	A	A	A	A	A	A	A	-	A	A	A	A	-	A	A	A	A	A	-	A	A	A	A	A	A	A	A	A	A
SCA1_6551737	A	B	A	A	A	A	A	A	A	A	A	A	A	A	A	A	A	-	A	A	A	A	A	A	A	A	A	A	A	A	A	A	A	A	A	A	A	A	A	A	A	A	A	A	A	A	A	A	A
SCA1_6523549	A	B	-	-	A	A	A	A	A	A	A	A	A	A	A	A	A	-	A	A	A	-	A	A	A	A	A	-	A	A	A	A	A	A	A	A	A	A	-	A	-	A	A	A	A	A	A	A	A
SCA1_5390770	A	B	A	A	A	A	A	A	A	-	A	A	A	-	A	A	A	-	A	A	A	A	A	A	A	A	A	-	A	A	A	A	A	A	A	A	A	A	-	A	A	A	A	A	A	A	A	A	A
SCA1_6540251	A	B	-	A	A	A	-	A	A	A	A	A	-	A	A	A	-	-	-	-	-	A	A	A	A	-	A	A	A	A	A	A	A	A	A	A	A	A	-	-	A	A	A	A	A	A	A	A	A
SCA1_5430535	A	B	A	A	A	A	A	A	A	-	A	A	A	A	A	A	A	-	A	A	A	A	A	-	A	A	A	-	A	A	A	A	A	-	A	A	-	A	-	A	A	A	A	A	-	A	A	A	A
SCA1_8886211	A	B	A	A	A	A	A	A	A	A	A	A	-	A	-	A	A	A	A	A	A	A	A	A	A	-	A	-	A	A	A	-	A	A	A	A	-	A	-	A	A	A	A	-	A	A	A	A	A
SCA1_40353933	A	B	-	A	A	A	A	A	A	-	-	A	-	-	A	-	A	-	A	A	-	A	A	A	-	-	A	-	-	A	-	A	-	-	-	-	-	A	-	A	-	-	A	-	-	-	A	A	-
SCA1_15492314	A	B	A	A	-	A	A	A	-	A	A	-	A	A	A	-	A	-	A	A	B	-	A	A	A	A	A	-	B	A	A	B	A	A	A	A	-	A	A	A	-	A	A	A	B	A	A	A	A
SCA1_9807775	A	B	A	A	A	A	A	A	B	A	A	A	A	A	A	A	A	A	A	A	A	A	A	A	A	A	A	A	A	A	A	A	A	A	A	A	A	A	A	A	A	A	A	A	A	A	A	A	A
SCA1_6521859	A	B	A	A	A	A	A	A	A	A	A	A	A	A	A	A	A	-	A	A	A	A	A	A	A	A	A	-	A	A	A	A	A	A	A	A	A	A	A	A	-	A	A	A	A	A	A	A	A
SCA1_6521856	A	B	A	A	A	A	A	A	A	A	A	A	A	A	A	A	A	-	A	A	A	A	A	A	A	A	A	-	A	A	A	A	A	A	A	A	A	A	A	A	-	A	A	A	A	A	A	A	A
SCA1_6482746	A	B	A	A	A	A	A	A	A	A	-	A	A	A	A	A	A	-	A	A	A	A	A	A	A	A	A	A	A	A	A	A	A	A	A	A	A	A	-	A	A	A	A	A	A	A	A	A	A
SCA1_6478736	A	B	A	A	A	A	A	A	A	A	A	A	A	A	A	A	A	-	-	A	A	A	A	A	A	A	A	A	A	A	A	A	A	A	A	A	A	A	A	A	A	A	A	A	A	A	A	A	A
SCA1_6414977	A	B	A	A	A	A	A	A	A	A	A	A	A	A	A	A	A	-	A	A	A	A	A	A	A	A	A	A	A	A	A	A	A	A	A	A	A	A	A	A	A	A	A	A	A	A	A	A	A
SCA1_6329814	A	B	A	A	A	A	A	A	A	-	A	A	A	A	A	A	A	-	A	A	A	A	A	A	A	A	A	A	A	A	A	A	A	A	A	A	A	A	A	A	A	A	A	A	A	A	A	A	A
SCA1_6383624	A	B	A	A	A	A	A	A	A	-	A	A	A	A	A	A	A	-	A	A	A	-	A	A	A	A	A	A	A	A	A	A	A	A	A	A	A	A	A	A	A	A	A	A	A	A	A	A	A
SCA1_6435488	A	B	A	-	A	-	A	A	A	A	A	A	A	A	A	A	A	-	A	A	A	-	A	A	A	A	-	A	A	-	-	A	A	A	A	-	A	A	A	A	A	A	A	A	-	A	A	A	A
SCA1_6435497	A	B	A	-	A	-	A	A	A	A	A	A	A	A	A	A	A	-	A	A	A	-	A	A	A	A	-	A	A	-	-	A	A	A	A	-	A	A	A	A	A	A	A	A	-	A	A	A	A
SCA1_6435481	A	B	A	-	A	-	A	A	A	A	A	A	A	A	A	A	A	-	A	A	A	-	A	A	A	A	-	A	A	-	-	A	A	A	A	-	A	A	A	A	A	A	A	A	-	A	A	A	A
SCA1_6315399	A	B	A	A	A	A	A	A	A	-	A	A	A	A	A	A	A	-	A	A	A	A	A	A	A	A	A	A	A	A	A	A	A	A	A	A	A	A	A	A	A	A	A	A	A	A	A	A	A
SCA1_6315402	A	B	A	A	A	A	A	A	A	-	A	A	A	A	A	A	A	-	A	A	A	A	A	A	A	A	A	A	A	A	A	A	A	A	A	A	A	A	A	A	A	A	A	A	A	A	A	A	A
SCA1_22281865	A	B	A	A	A	A	A	B	A	-	A	A	A	A	A	A	A	-	A	A	A	A	-	A	A	A	A	A	A	A	-	A	A	A	A	A	A	A	A	A	A	A	A	A	A	-	A	A	A
SCA1_45251175	A	B	A	A	A	A	A	A	A	B	A	A	A	A	A	A	A	A	A	A	A	A	A	A	A	A	A	A	A	A	A	A	A	A	A	A	A	A	A	A	A	A	A	A	A	A	A	A	A
SCA1_5487434	A	B	A	-	A	A	-	A	A	-	A	A	A	A	A	A	A	A	A	A	A	A	-	A	A	A	A	A	A	A	A	A	A	A	A	A	A	A	-	A	-	A	A	A	A	A	A	-	A
SCA1_18428160	A	B	A	A	A	A	A	A	A	A	A	A	A	A	A	A	A	A	A	A	A	A	A	A	A	A	A	A	A	A	A	A	A	A	A	A	A	A	A	A	A	A	A	A	A	A	A	A	A
SCA1_45251213	A	B	A	A	A	A	A	A	A	A	A	A	A	A	A	A	A	A	A	A	A	A	A	B	A	A	A	A	A	A	A	A	A	A	A	A	A	A	B	A	A	A	A	A	A	A	A	A	A
SCA1_45251187	A	B	A	A	A	A	A	A	A	A	A	A	A	A	A	A	A	A	A	A	A	A	A	B	A	A	A	A	A	A	A	A	A	A	A	A	A	A	A	A	A	A	A	A	A	A	A	A	A
SCA1_34161921	A	B	A	A	A	A	A	A	A	-	A	B	A	A	A	A	A	-	A	A	A	A	A	A	A	-	-	-	A	A	A	A	A	-	A	A	A	A	A	A	A	A	-	A	A	-	A	A	A
SCA1_38884980	A	B	A	A	A	A	A	A	A	-	A	B	A	A	A	A	A	-	A	A	A	A	A	A	A	A	A	-	A	A	A	A	A	-	A	A	A	A	-	A	A	A	A	A	A	-	A	A	A
SCA1_40358693	A	B	A	A	A	A	A	A	A	-	A	B	A	A	A	A	A	-	A	A	A	A	A	A	A	A	A	A	A	A	A	A	A	B	A	A	A	A	A	A	A	A	A	A	A	-	A	A	A
SCA1_38877670	A	B	A	A	A	A	A	A	A	-	A	B	A	A	A	A	A	-	A	A	A	A	A	A	A	A	A	A	A	A	A	A	A	B	A	A	A	A	A	A	A	A	A	A	A	-	A	A	A
SCA1_37900944	A	B	A	-	A	A	A	A	-	-	A	B	A	A	A	A	A	B	A	A	A	-	A	A	A	-	A	-	-	A	A	A	A	-	A	A	A	A	A	A	A	A	A	A	A	-	A	-	-
SCA1_37900943	A	B	A	-	A	A	A	A	-	-	A	B	A	A	A	A	A	B	A	A	A	-	A	A	A	-	A	-	-	A	A	A	A	-	A	A	A	A	A	A	A	A	A	A	A	-	A	-	-
SCA1_39890040	A	B	-	A	A	-	-	A	A	B	A	B	-	-	-	A	A	-	-	A	A	A	A	A	-	A	A	-	-	-	-	-	A	B	A	-	A	A	A	A	-	A	A	-	A	-	A	A	A
SCA1_37722143	A	B	A	A	A	A	A	A	A	-	A	B	A	A	A	A	A	-	A	A	A	A	A	A	A	A	A	-	A	A	A	A	A	B	A	A	A	A	-	A	A	A	A	A	A	-	A	A	A
SCA1_40367940	A	B	A	A	A	A	A	A	A	-	A	B	A	A	-	A	A	-	A	A	A	A	A	A	A	A	A	-	A	A	A	A	A	-	A	A	A	A	-	A	A	A	-	A	A	-	A	A	A
SCA1_38164338	A	B	A	A	A	A	A	A	A	-	A	B	A	A	A	A	A	-	A	A	A	A	A	A	A	A	-	A	-	A	A	-	A	B	-	A	-	A	A	A	A	A	A	A	A	-	A	A	A
SCA1_31590263	A	B	A	A	A	A	A	A	A	-	A	B	A	A	A	A	A	-	A	A	A	A	A	A	A	A	A	A	A	A	A	A	A	B	A	A	A	A	A	A	A	A	A	A	A	-	A	A	A
SCA1_40358747	A	B	A	A	A	A	A	A	A	-	A	B	A	A	A	A	A	-	A	A	A	A	A	A	A	A	A	A	A	A	A	A	A	-	A	A	A	A	A	A	A	A	A	A	A	-	A	A	A
SCA1_39074674	A	B	A	A	A	-	A	A	A	B	A	-	A	A	A	A	A	B	A	A	A	A	A	A	A	-	A	A	A	A	A	A	A	B	A	A	A	A	A	A	A	A	A	A	A	B	A	A	A
SCA1_33695857	A	B	A	A	A	A	A	A	A	B	A	A	A	A	A	A	A	B	A	A	A	A	A	A	A	A	A	A	A	A	A	A	A	-	A	A	A	A	A	A	A	A	A	A	A	B	A	A	A
SCA1_37863217	A	B	A	A	A	A	A	A	A	-	A	B	A	A	A	A	A	-	A	A	A	A	A	A	A	A	A	A	A	A	A	A	A	B	A	A	A	A	A	A	A	A	A	A	A	-	A	A	A
SCA1_43925921	A	B	A	A	A	A	A	A	A	-	A	B	A	A	A	A	A	-	A	A	A	A	A	A	A	A	A	A	A	A	A	A	A	B	A	A	A	A	A	A	A	A	A	A	A	-	A	A	A
SCA1_43925947	A	B	A	A	A	A	A	A	A	-	A	B	A	A	A	A	A	-	A	A	A	A	A	A	A	A	A	A	A	A	A	A	A	B	A	A	A	A	A	A	A	A	A	A	A	-	A	A	A
SCA1_37880995	A	B	A	A	A	A	A	A	A	-	A	B	A	A	A	A	A	-	A	A	A	A	A	A	A	A	A	A	A	A	A	A	A	-	A	A	A	A	A	A	A	A	A	A	A	-	A	A	A
SCA1_38877711	A	B	A	A	A	A	A	A	A	-	A	B	A	A	A	A	A	-	A	A	A	A	A	A	A	A	A	A	A	A	A	A	A	B	A	A	A	A	A	A	A	A	A	A	A	-	A	A	A
SCA1_38877710	A	B	A	A	A	A	A	A	A	-	A	B	A	A	A	A	A	-	A	A	A	A	A	A	A	A	A	A	A	A	A	A	A	B	A	A	A	A	A	A	A	A	A	A	A	-	A	A	A
SCA1_28088501	A	B	A	A	A	A	A	A	A	-	A	B	A	A	A	A	A	-	A	A	A	A	A	A	A	A	A	A	A	A	A	A	A	B	A	A	A	A	A	A	A	A	A	A	A	-	A	A	A
SCA1_39436182	A	B	A	-	-	A	A	A	A	-	A	B	A	-	A	A	A	-	A	A	A	A	A	A	A	A	A	A	A	A	A	A	A	-	A	A	-	A	A	A	A	A	A	A	A	-	A	A	A
SCA1_37768333	A	B	A	A	A	A	A	A	A	-	A	B	A	A	A	A	A	-	A	A	A	A	A	A	A	-	A	A	A	A	A	A	A	B	A	A	A	A	A	A	A	A	A	A	A	-	A	A	A
SCA1_37768299	A	B	A	A	A	A	A	A	A	-	A	B	A	A	A	A	A	-	A	A	A	A	A	A	A	-	A	A	A	A	A	A	A	B	A	A	A	A	A	A	A	A	A	A	A	-	A	A	A
SCA1_37870485	A	B	-	A	-	A	A	A	A	-	A	B	A	A	-	A	A	-	A	A	A	A	A	A	A	A	A	-	A	-	A	A	A	B	A	A	-	A	A	A	A	A	A	A	A	-	A	A	A
SCA1_37690465	A	B	A	A	A	A	A	A	-	-	-	-	A	-	A	A	A	-	A	A	A	A	A	A	A	A	A	A	A	A	A	A	A	-	A	-	A	A	A	A	A	A	A	A	A	-	A	A	A
SCA1_37690497	A	B	A	A	A	A	A	A	-	-	-	-	A	-	A	A	A	-	A	A	A	A	A	A	A	A	A	A	A	A	A	A	A	-	A	-	A	A	A	A	A	A	A	A	A	-	A	A	A
SCA1_37690498	A	B	A	A	A	A	A	A	-	-	-	-	A	-	A	A	A	-	A	A	A	A	A	A	A	A	A	A	A	A	A	A	A	-	A	-	A	A	A	A	A	A	A	A	A	-	A	A	A
SCA1_37870835	A	B	-	A	A	A	A	A	-	B	A	A	A	-	A	A	A	-	A	-	A	A	-	A	A	A	A	-	-	A	A	A	A	B	-	-	A	A	A	A	-	-	A	A	A	B	-	A	A
SCA1_31589823	A	B	A	A	A	A	A	A	A	-	A	A	A	-	B	A	-	-	A	A	A	A	A	A	B	A	A	A	A	A	A	A	A	A	A	A	A	A	A	A	A	A	A	A	A	-	A	A	A
SCA1_43920712	A	B	A	A	A	A	A	A	A	A	A	-	A	A	A	A	A	A	A	A	A	A	A	A	A	A	A	A	A	A	A	A	-	A	A	A	B	A	A	A	-	A	-	A	A	-	B	A	A
SCA1_23149053	A	B	A	A	A	A	A	A	A	B	A	B	A	A	A	A	A	B	A	A	B	A	A	A	A	A	A	A	A	A	A	A	A	-	A	A	-	A	A	A	B	A	A	A	A	B	-	A	A
SCA1_12772559	A	B	A	A	-	A	A	A	A	A	-	B	A	-	B	A	-	B	A	A	B	A	A	A	A	-	-	-	-	A	-	A	A	A	-	A	-	A	A	A	B	A	A	A	A	A	A	A	A
SCA1_12688435	A	B	A	A	A	A	A	A	A	A	A	B	A	A	-	A	A	-	A	A	-	A	A	A	A	A	A	A	A	A	A	A	A	A	A	A	A	A	A	A	-	A	A	A	A	A	B	A	A
SCA1_4245073	A	B	A	A	A	A	A	A	A	A	A	B	A	A	A	A	-	A	A	A	A	A	A	A	A	A	A	A	A	A	A	A	A	A	A	A	A	A	A	A	A	A	A	A	A	A	B	A	A
SCA1_19572408	A	B	A	A	A	A	A	A	A	A	A	B	A	A	A	A	A	A	A	A	-	A	A	A	A	A	A	A	A	A	A	A	A	A	A	A	A	A	A	A	-	A	A	A	A	A	B	A	A
SCA1_19591671	A	B	A	A	A	A	A	A	A	A	A	B	A	A	A	A	A	A	A	A	-	A	A	A	A	A	A	A	A	A	A	A	A	A	A	A	A	A	A	A	-	A	A	A	A	A	-	A	A
SCA1_19787122	A	B	A	A	A	A	A	A	A	A	A	B	A	A	A	A	A	A	A	A	-	A	A	A	A	A	A	A	A	A	A	A	A	A	A	A	A	A	A	A	-	A	A	A	A	A	-	A	A
SCA1_19572921	A	B	A	A	A	-	-	-	A	A	A	-	-	A	A	A	A	A	A	A	B	A	A	A	A	A	A	A	A	A	A	A	A	A	A	A	-	-	-	-	B	A	A	A	A	-	-	A	A
SCA1_19586410	A	B	A	A	-	A	A	A	A	A	A	-	A	-	A	A	B	-	A	A	-	A	A	A	-	-	A	-	A	A	-	A	A	-	A	A	-	A	A	A	-	A	A	A	A	A	B	A	A
SCA1_11502160	A	B	A	A	A	A	A	A	A	A	A	B	A	A	A	A	A	A	A	A	A	A	A	A	A	A	A	B	A	A	A	A	A	A	A	-	A	A	A	A	A	A	A	A	A	A	B	B	A
SCA1_11502159	A	B	A	A	A	A	A	A	A	A	A	B	A	A	A	A	A	A	A	A	A	A	A	A	A	A	A	B	A	A	A	A	A	A	A	-	A	A	A	A	A	A	A	A	A	A	B	B	A
SCA1_13680008	A	B	A	A	A	A	A	A	A	A	A	-	A	A	A	A	A	A	A	A	-	A	A	A	A	A	A	-	A	A	A	A	A	A	A	A	A	A	A	A	-	A	A	A	A	A	B	A	A
SCA1_4723345	A	B	A	A	A	A	A	A	A	A	A	A	A	A	A	A	A	A	A	A	-	A	A	A	A	A	A	-	A	A	A	A	-	A	A	-	A	A	A	A	A	A	A	A	A	A	-	A	A
SCA1_17315171	A	B	A	A	A	A	A	A	A	A	A	A	A	A	A	B	A	A	A	A	-	A	A	A	A	A	A	A	A	A	A	A	A	A	A	A	A	A	A	A	A	A	A	A	A	A	A	A	A
SCA1_16552751	A	B	A	A	A	A	A	A	A	A	A	-	A	A	A	-	A	A	A	A	A	A	A	A	A	-	A	A	A	A	A	A	A	-	A	A	-	A	A	A	-	A	A	A	A	A	A	A	A
SCA1_15964219	A	B	A	A	A	A	A	-	A	A	A	-	A	A	A	-	A	-	A	A	A	A	A	-	A	A	A	-	A	A	A	A	A	A	A	A	-	A	-	A	-	A	A	A	A	A	A	A	A
SCA1_15958063	A	B	-	A	A	A	-	A	A	A	A	-	A	-	A	-	A	A	A	A	-	A	A	A	A	-	A	-	A	A	A	A	A	A	A	-	-	A	-	-	-	A	A	A	A	-	A	A	A
SCA1_15957988	A	B	A	A	A	A	A	A	A	A	A	-	A	A	A	-	A	A	A	A	A	A	A	A	A	A	A	A	A	A	A	A	A	A	A	A	-	A	A	A	-	A	A	A	A	A	A	A	A
SCA1_15957976	A	B	A	A	A	A	A	A	A	A	A	-	A	A	A	-	A	A	A	A	A	A	A	A	A	A	A	A	A	A	A	A	A	A	A	A	-	A	A	A	-	A	A	A	A	A	A	A	A
SCA1_18748596	A	B	A	A	A	A	A	A	-	A	A	-	-	A	A	A	A	A	B	-	A	-	A	-	-	A	A	-	-	A	A	A	A	-	A	-	A	A	A	A	A	A	A	A	-	A	A	A	-
SCA1_44921802	A	B	A	A	A	-	A	B	-	-	B	A	B	A	A	A	A	A	-	A	B	-	B	A	-	A	A	A	A	B	A	A	-	A	A	A	A	A	A	A	A	A	A	A	-	A	A	A	-
SCA1_17141402	A	B	A	A	A	A	-	A	A	-	A	-	-	-	B	-	-	-	-	-	-	A	-	-	A	-	A	-	A	A	A	-	-	-	-	-	-	-	-	A	-	-	A	A	B	-	A	-	-
SCA2_31489604	A	B	B	-	B	B	B	B	B	B	B	B	-	B	B	B	-	-	-	B	-	B	-	-	B	-	B	-	B	B	-	-	-	-	-	-	-	B	B	B	-	B	-	B	-	-	-	B	B
SCA2_31489584	A	B	-	-	B	B	B	B	B	B	B	B	-	B	B	B	-	-	-	B	-	B	-	-	B	-	A	-	B	B	-	-	-	-	-	-	-	B	B	B	-	B	-	B	-	-	-	B	B
SCA2_35678948	A	B	-	B	-	-	-	-	-	B	-	-	-	-	-	-	-	B	B	B	B	B	B	-	-	-	-	-	-	B	-	-	-	-	-	-	-	-	-	B	-	B	-	B	B	-	-	B	-
SCA2_35598109	A	B	B	B	-	A	B	B	-	B	A	-	-	-	B	-	B	B	B	-	B	B	B	-	-	-	B	-	B	B	B	-	-	-	-	-	-	-	-	-	-	B	-	B	B	-	-	-	B
SCA2_35704228	A	B	A	A	A	B	A	A	A	A	-	A	-	-	A	A	A	A	A	A	A	A	A	-	-	-	A	A	A	A	A	-	A	A	-	-	-	-	-	A	-	A	-	A	A	A	-	A	A
SCA2_35585869	A	B	A	A	A	B	B	A	A	A	-	B	-	-	A	A	A	A	A	A	A	A	A	-	-	-	A	A	A	A	A	-	A	B	-	-	-	-	-	A	-	A	-	A	A	A	-	A	A
SCA2_35585871	A	B	A	A	A	B	B	A	A	A	-	B	-	-	A	A	A	A	A	A	A	A	A	-	-	-	A	A	A	A	A	-	A	B	-	-	-	-	-	A	-	A	-	A	A	A	-	A	A
SCA2_35585892	A	B	A	A	A	B	B	A	A	A	-	B	-	-	A	A	A	A	A	A	A	A	A	-	-	-	A	A	A	A	A	-	A	B	-	-	-	-	-	A	-	A	-	A	A	A	-	A	A
SCA2_35770691	A	B	B	B	B	B	A	B	B	B	-	A	-	-	B	B	B	B	B	B	B	-	B	-	-	-	B	B	B	B	B	-	-	A	-	-	-	-	-	B	-	B	-	B	B	B	-	B	B
SCA2_22704770	A	B	-	A	A	A	-	-	A	A	A	-	-	B	-	A	A	-	A	A	A	A	A	A	A	A	-	A	A	A	-	-	A	A	-	A	-	-	A	-	A	A	A	A	-	A	A	-	-
SCA2_22704751	A	B	-	A	A	A	-	-	A	A	A	-	-	B	-	A	A	-	A	A	A	A	A	A	A	A	-	A	A	A	-	-	A	A	-	A	-	-	A	-	A	A	A	A	-	A	A	-	-
SCA2_22704743	A	B	-	A	A	A	-	-	A	A	A	-	-	B	-	A	A	-	A	A	A	A	A	A	A	A	-	A	A	A	-	-	A	A	-	A	-	-	A	-	A	A	A	A	-	A	A	-	-
SCA2_22704763	A	B	-	A	A	A	-	-	A	A	A	-	-	B	-	A	A	-	A	A	A	A	A	A	A	A	-	A	A	A	-	-	A	A	-	A	-	-	A	-	A	A	A	A	-	A	A	-	-
SCA2_32335269	A	B	-	A	A	A	-	A	-	-	-	-	A	-	-	-	A	-	A	-	-	A	A	A	A	-	A	-	-	A	A	-	-	A	A	-	-	-	-	-	A	A	A	-	-	-	A	-	-
SCA2_32335251	A	B	-	A	A	A	-	A	-	-	-	-	A	-	-	-	A	-	A	-	-	A	A	A	A	-	A	-	-	A	A	-	-	A	A	-	-	-	-	-	A	A	A	-	-	-	A	-	-
SCA2_27942475	A	B	-	-	-	-	-	A	A	-	A	-	A	A	A	-	A	A	A	A	-	A	A	-	A	A	-	-	-	-	A	A	A	-	A	A	A	A	A	-	B	A	-	-	A	-	A	-	-
SCA2_7348117	A	B	A	A	A	A	B	A	A	A	A	A	A	A	A	A	A	A	A	A	A	A	A	B	A	-	A	-	B	A	-	A	A	A	B	-	A	A	A	B	B	A	B	A	A	A	A	A	A
SCA2_30407887	A	B	A	A	-	A	A	-	-	A	A	A	-	-	-	A	A	-	-	-	-	-	A	A	-	A	-	-	A	-	-	-	-	-	-	-	-	A	-	-	A	A	-	-	-	A	-	-	A
SCA2_30407899	A	B	A	A	-	A	A	-	-	A	A	A	-	-	-	A	A	-	-	-	-	-	A	A	-	A	-	-	A	-	-	-	-	-	-	-	-	A	-	-	A	A	-	-	-	A	-	-	A
SCA2_30467624	A	B	A	-	A	A	A	A	A	A	A	A	A	-	A	A	A	-	A	-	A	A	A	A	A	-	A	-	A	A	-	B	-	A	A	A	A	A	A	-	A	A	A	-	-	A	A	A	A
SCA2_30389175	A	B	A	A	A	A	A	A	-	A	A	A	A	-	-	A	A	A	A	A	A	A	A	A	A	A	A	-	A	A	A	B	A	A	A	-	A	A	A	A	A	A	A	-	-	A	A	A	A
SCA2_30370411	A	B	A	A	A	A	A	A	A	A	A	A	A	A	-	A	A	-	A	A	A	A	A	A	A	A	A	-	A	A	A	B	A	A	A	A	-	A	A	A	A	A	A	-	-	A	A	A	A
SCA2_30364073	A	B	A	A	A	A	A	A	A	A	A	A	A	A	-	A	A	A	A	A	A	A	A	A	A	A	A	-	-	A	A	B	A	A	A	A	-	A	A	A	A	A	A	-	-	A	A	A	A
SCA2_30364042	A	B	A	A	A	A	A	A	A	A	A	A	A	A	-	A	A	A	A	A	A	A	A	A	A	A	A	-	-	A	A	B	A	A	A	A	-	A	A	A	A	A	A	-	-	A	A	A	A
SCA2_30404143	A	B	-	A	A	A	A	A	A	A	A	A	A	A	-	A	A	A	A	A	A	A	A	A	A	A	A	-	A	A	A	-	A	A	A	A	A	A	A	A	A	A	A	-	-	A	A	B	A
SCA2_30371766	A	B	A	A	A	A	A	A	A	A	A	-	A	A	B	A	A	-	A	A	A	A	A	A	A	-	A	B	-	A	A	-	A	A	-	A	-	A	A	A	A	A	A	B	B	A	A	A	A
SCA2_30467551	A	B	A	A	A	A	A	A	A	A	A	A	A	A	-	A	A	A	A	A	A	A	A	A	A	A	A	-	A	A	A	B	A	A	A	A	A	A	A	A	A	A	A	-	-	A	A	A	A
SCA2_30511804	A	B	A	A	A	A	A	A	A	A	A	A	A	A	-	A	A	A	A	-	A	-	A	A	A	A	A	-	A	A	A	B	A	A	A	-	A	A	A	A	A	A	A	-	-	A	A	A	A
SCA2_32290339	A	B	A	A	A	A	A	A	A	-	A	-	A	A	-	-	A	A	A	-	A	A	A	A	A	A	A	-	A	A	-	B	A	A	A	B	A	A	A	A	A	A	A	-	-	-	A	A	A
SCA2_32413382	A	B	A	A	A	A	A	A	A	-	-	B	A	-	-	A	A	A	A	-	A	A	A	A	A	-	A	-	A	A	-	-	A	A	A	-	A	A	-	A	A	A	-	-	-	-	A	A	A
SCA2_32275767	A	B	A	A	A	A	-	A	A	-	A	B	-	A	-	A	A	A	A	-	A	A	A	A	A	A	A	-	A	A	-	-	A	A	A	A	A	A	A	A	A	A	A	A	A	-	A	A	A
SCA2_32281983	A	B	A	A	A	A	A	A	-	-	A	-	A	A	-	A	A	A	A	-	A	A	A	A	-	A	A	-	A	A	A	B	A	A	A	A	A	A	-	A	A	A	A	A	A	-	A	A	A
SCA2_32096180	A	B	A	A	A	A	A	A	A	A	A	A	A	A	B	A	A	A	A	B	A	A	A	A	A	A	A	B	A	A	A	B	A	A	A	A	A	A	A	A	A	A	A	A	A	A	A	A	A
SCA2_32096186	A	B	A	A	A	A	A	A	A	A	A	A	A	A	B	A	A	A	A	B	A	A	A	A	A	A	A	B	A	A	A	B	A	A	A	A	A	A	A	A	A	A	A	A	A	A	A	A	A
SCA2_32096192	A	B	A	A	A	A	A	A	A	A	A	A	A	A	B	A	A	A	A	B	A	A	A	A	A	A	A	B	A	A	A	B	A	A	A	A	A	A	A	A	A	A	A	A	A	A	A	A	A
SCA2_32348870	A	B	A	A	A	A	A	A	A	-	A	B	A	A	-	A	A	A	A	-	A	A	A	A	A	A	A	-	-	A	A	B	A	A	A	A	A	A	A	A	A	A	A	A	A	-	A	A	A
SCA2_32276904	A	B	A	A	A	A	A	A	A	-	A	B	A	A	-	A	A	A	A	-	A	A	A	A	A	-	A	-	A	A	A	B	A	A	A	A	A	A	A	A	A	A	A	-	-	-	A	A	A
SCA2_32119331	A	B	A	A	A	A	A	A	A	-	A	B	A	A	-	A	A	A	A	-	A	A	A	A	A	A	A	-	A	A	A	B	A	A	A	A	A	A	A	A	A	A	A	-	-	-	A	A	A
SCA2_32071107	A	B	A	A	A	A	A	A	A	B	A	-	A	-	B	A	A	A	A	B	A	A	A	A	A	-	A	-	A	A	A	A	A	A	A	A	-	A	A	A	A	A	A	B	B	B	A	A	A
SCA2_32348054	A	B	A	A	-	A	A	A	-	-	A	B	A	-	-	A	A	A	A	-	A	A	A	A	A	A	A	-	A	-	A	B	A	-	A	A	-	A	-	-	A	A	A	-	-	-	A	-	A
SCA2_7753440	A	B	A	A	A	A	A	A	A	-	A	A	A	A	A	-	A	A	A	B	A	A	A	A	A	A	A	-	A	A	A	B	A	A	A	A	-	A	-	A	A	A	A	A	A	A	A	A	A
SCA2_7753425	A	B	A	A	A	A	A	A	A	-	A	A	A	A	A	-	A	A	A	B	A	A	A	A	A	A	A	-	A	A	A	B	A	A	A	A	-	A	-	A	A	A	A	A	A	A	A	A	A
SCA2_7753419	A	B	A	A	A	A	A	A	A	-	A	A	A	A	A	-	A	A	A	B	A	A	A	A	A	A	A	-	A	A	A	B	A	A	A	A	-	A	-	A	A	A	A	A	A	A	A	A	A
SCA2_7773147	A	B	A	A	A	A	A	A	-	A	A	A	A	A	A	A	A	A	A	-	A	A	A	A	A	A	A	A	A	A	A	-	A	A	A	-	A	A	A	A	A	A	A	A	A	A	A	A	A
SCA2_34612442	A	B	-	A	A	A	A	A	A	A	A	A	A	-	A	A	A	A	A	-	A	A	A	A	-	A	A	-	A	A	A	A	A	A	A	-	A	A	A	A	A	-	-	A	A	A	A	A	A
SCA2_29590953	A	B	A	A	A	A	A	A	A	A	A	A	A	A	A	A	A	A	A	A	A	A	A	A	A	A	A	-	A	A	A	B	A	A	A	A	A	A	A	A	A	A	A	A	A	A	A	A	A
SCA2_35860429	A	B	A	A	A	A	A	A	A	A	A	A	A	A	A	A	A	A	A	A	A	A	A	A	A	A	A	A	A	A	A	A	A	A	A	A	A	A	A	A	A	A	A	A	A	A	B	A	A
SCA2_35861771	A	B	A	A	A	A	A	A	A	A	A	A	-	A	A	A	A	-	A	A	A	A	A	A	A	-	A	A	A	A	A	A	A	A	A	A	-	A	-	A	-	A	A	A	A	A	B	A	A
SCA2_8484804	A	B	A	A	A	A	A	A	A	A	A	A	A	A	A	A	A	A	A	A	A	A	A	A	A	A	A	A	A	A	A	A	A	A	A	A	B	A	A	A	A	A	A	A	A	A	A	A	A
SCA2_31975221	A	B	B	B	B	B	B	B	B	B	B	B	B	B	B	B	B	-	B	B	B	B	B	B	B	B	B	B	B	B	B	B	B	B	B	B	B	B	B	B	B	B	B	B	B	B	B	B	A
SCA2_31975209	A	B	B	B	B	B	B	B	B	B	B	B	B	B	B	B	B	-	B	B	B	B	B	B	B	B	B	B	B	B	B	B	B	B	B	B	B	B	B	B	B	B	B	B	B	B	B	B	A
SCA2_31975208	A	B	B	B	B	B	B	B	B	B	B	B	B	B	B	B	B	-	B	B	B	B	B	B	B	B	B	B	B	B	B	B	B	B	B	B	B	B	B	B	B	B	B	B	B	B	B	B	A
SCA2_31975186	A	B	B	B	B	B	B	B	B	B	B	B	B	B	B	B	B	-	B	B	B	B	B	B	B	B	B	B	B	B	B	B	B	B	B	B	B	B	B	B	B	B	B	B	B	B	B	B	A
SCA2_31975187	A	B	B	B	B	B	B	B	B	B	B	B	B	B	B	B	B	-	B	B	B	B	B	B	B	B	B	B	B	B	B	B	B	B	B	B	B	B	B	B	B	B	B	B	B	B	B	B	A
SCA2_16462107	A	B	B	B	B	B	B	B	B	B	B	B	B	B	B	B	B	B	B	B	B	B	B	B	B	B	B	B	B	B	B	B	B	B	B	B	B	B	B	B	B	B	B	B	B	B	B	B	B
SCA2_25725665	A	B	B	B	B	B	B	B	B	B	B	B	B	B	B	B	B	B	B	B	B	B	B	B	B	B	B	A	B	B	B	B	B	B	B	B	B	B	B	B	B	A	B	B	B	B	B	B	B
SCA2_6478768	A	B	B	B	B	B	B	-	B	B	B	B	B	B	B	-	B	-	B	B	A	-	B	B	B	B	B	-	-	B	B	B	B	-	-	B	B	B	B	B	B	B	B	B	-	-	B	B	-
SCA2_3901641	A	B	B	B	B	B	B	B	B	B	B	B	B	B	B	-	-	B	B	B	A	B	B	B	B	A	B	B	B	B	-	B	B	B	B	-	-	B	-	B	B	B	B	B	-	B	B	B	B
SCA2_19901593	A	B	B	B	B	B	B	B	-	B	B	-	-	B	B	-	-	-	B	-	B	B	B	-	-	B	B	-	-	-	-	B	-	B	B	B	-	-	-	-	-	B	B	-	A	B	-	B	-
SCA2_19901595	A	B	B	B	B	B	B	B	-	B	B	-	-	B	B	-	-	-	B	-	B	B	B	-	-	B	B	-	-	-	-	B	-	B	B	B	-	-	-	-	-	B	B	-	A	B	-	B	-
SCA2_35915440	A	B	B	-	-	A	A	-	-	B	B	B	B	B	B	-	-	B	B	B	-	-	-	B	B	B	-	B	B	-	-	B	-	B	B	B	B	B	-	-	B	-	B	B	B	B	B	-	-
SCA2_35915438	A	B	B	-	-	A	A	-	-	B	B	B	B	B	B	-	-	B	B	B	-	-	-	B	B	B	-	B	B	-	-	B	-	B	B	B	B	B	-	-	B	-	B	B	B	B	B	-	-
SCA2_35915437	A	B	B	-	-	A	A	-	-	B	B	B	B	B	B	-	-	B	B	B	-	-	-	B	B	B	-	B	B	-	-	B	-	B	B	B	B	B	-	-	B	-	B	B	B	B	B	-	-
SCA2_35915435	A	B	B	-	-	A	A	-	-	B	B	B	B	B	B	-	-	B	B	B	-	-	-	B	B	B	-	B	B	-	-	B	-	B	B	B	B	B	-	-	B	-	B	B	B	B	B	-	-
SCA2_35915434	A	B	B	-	-	A	A	-	-	B	B	B	B	B	B	-	-	B	B	B	-	-	-	B	B	B	-	B	B	-	-	B	-	B	B	B	B	B	-	-	B	-	B	B	B	B	B	-	-
SCA2_35915433	A	B	B	-	-	A	A	-	-	B	B	B	B	B	B	-	-	B	B	B	-	-	-	B	B	B	-	B	B	-	-	B	-	B	B	B	B	B	-	-	B	-	B	B	B	B	B	-	-
SCA2_35915445	A	B	B	-	-	A	A	-	-	B	B	B	B	B	B	-	-	B	B	B	-	-	-	B	B	B	-	B	B	-	-	B	-	B	B	B	B	B	-	-	B	-	B	B	B	B	B	-	-
SCA3_9063118	A	B	-	-	-	B	B	-	B	-	B	B	-	-	B	A	B	-	B	-	B	B	B	A	B	-	B	-	B	B	-	-	-	B	-	-	-	-	-	A	-	-	-	B	-	-	-	-	B
SCA3_8852605	A	B	B	B	A	B	B	B	B	A	B	B	B	A	B	B	B	B	B	B	B	A	B	A	B	B	B	-	B	B	-	-	A	B	B	B	-	B	B	B	B	B	B	B	B	B	B	B	B
SCA3_21069966	A	B	B	A	B	B	B	B	B	B	-	B	B	-	-	B	B	-	-	B	-	B	B	B	B	B	-	B	B	B	B	B	A	B	-	B	B	B	-	B	B	-	B	B	B	B	B	-	B
SCA3_21069969	A	B	B	A	B	B	B	B	B	B	-	B	B	-	-	B	B	-	-	B	-	B	B	B	B	B	B	B	B	B	B	B	A	B	-	B	B	B	-	B	B	-	B	B	B	B	B	-	B
SCA3_35642038	A	B	B	B	B	A	B	B	B	B	B	B	B	B	B	B	B	B	B	B	B	B	B	B	B	B	B	B	B	B	B	B	B	B	B	B	B	B	B	B	B	B	B	B	B	B	B	B	B
SCA3_35642026	A	B	B	B	B	A	B	B	B	B	B	B	B	B	B	B	B	B	B	B	B	B	B	B	B	B	B	B	B	B	B	B	B	B	B	B	B	B	B	B	B	B	B	B	B	B	B	B	B
SCA3_27478231	A	B	B	B	B	-	B	B	B	B	B	B	B	B	B	B	B	B	B	B	B	B	B	B	B	B	B	B	B	-	B	B	B	B	-	B	B	B	B	B	B	B	B	B	B	B	B	B	-
SCA3_36651311	A	B	B	B	B	B	B	B	B	B	B	B	B	B	B	B	B	B	B	B	B	B	B	B	B	B	B	B	B	A	B	B	B	B	B	B	B	B	-	B	B	B	B	B	B	B	B	B	B
SCA3_35979223	A	B	B	B	B	B	B	B	B	B	B	B	B	B	B	B	B	B	B	B	B	-	B	B	B	B	B	B	B	B	B	B	B	B	B	B	B	B	B	B	B	B	-	B	B	B	B	B	B
SCA3_17174093	A	B	B	B	B	B	B	B	B	B	B	B	B	B	B	B	B	B	B	B	B	-	B	A	B	-	B	B	B	B	B	B	B	B	B	B	B	B	B	B	B	B	B	B	B	B	B	B	B
SCA3_28498467	A	B	B	B	B	B	B	B	B	B	B	B	B	B	B	A	B	B	B	B	B	B	B	B	B	B	B	B	B	B	A	B	B	B	B	B	B	B	B	B	B	B	B	-	B	B	B	B	B
SCA3_7660002	A	B	B	-	B	B	B	B	B	B	B	B	B	-	B	B	B	-	B	B	B	B	B	B	-	B	B	-	-	B	B	B	-	B	B	B	-	B	B	B	B	B	B	B	-	B	-	B	B
SCA3_7660001	A	B	B	-	B	B	B	B	B	B	B	B	B	-	B	B	B	-	B	B	B	B	B	B	-	B	B	-	-	B	B	B	-	B	B	B	-	B	B	B	B	B	B	B	-	B	-	B	B
SCA3_9578694	A	B	B	B	B	B	B	B	B	B	B	B	B	B	B	B	B	A	B	B	B	B	B	B	B	B	B	B	B	B	B	B	B	B	B	B	B	B	B	B	B	B	B	B	B	B	B	B	B
SCA3_14469454	A	B	-	B	B	B	B	B	-	B	-	B	B	B	B	B	B	B	B	B	B	B	B	B	B	-	B	-	B	B	B	-	B	B	B	B	B	B	-	B	B	B	B	B	B	-	B	B	B
SCA3_14469440	A	B	-	B	B	B	B	B	-	B	-	B	B	B	B	B	B	B	B	B	B	B	B	B	B	-	B	-	B	B	B	-	B	B	B	B	B	B	-	B	B	B	B	B	B	-	B	B	B
SCA3_14469439	A	B	-	B	B	B	B	B	-	B	-	B	B	B	B	B	B	B	B	B	B	B	B	B	B	-	B	-	B	B	B	-	B	B	B	B	B	B	-	B	B	B	B	B	B	-	B	B	B
SCA3_14469446	A	B	-	B	B	B	B	B	-	B	-	B	B	B	B	B	B	B	B	B	B	B	B	B	B	-	B	-	B	B	B	-	B	B	B	B	B	B	-	B	B	B	B	B	B	-	B	B	B
SCA3_14469468	A	B	-	B	B	B	B	B	-	B	-	B	B	B	B	B	B	B	B	B	B	B	B	B	B	-	B	-	B	B	B	-	B	B	B	B	B	B	-	B	B	B	B	B	B	-	B	B	B
SCA3_1208009	A	B	B	B	B	B	B	B	B	A	B	B	B	-	B	B	B	B	B	B	A	B	B	B	B	A	B	-	B	B	B	B	B	B	B	B	-	B	B	B	B	A	B	B	B	B	B	B	B
SCA3_1208036	A	B	B	B	B	B	B	B	B	A	B	B	B	-	B	B	B	B	B	B	A	B	B	B	B	A	B	-	B	B	B	B	B	B	B	B	-	B	B	B	B	A	B	B	B	B	B	B	B
SCA3_39215327	A	B	B	B	B	B	B	B	B	-	B	A	B	B	B	-	B	-	B	B	B	B	B	B	B	B	B	B	B	B	B	B	B	B	B	B	B	B	B	B	B	B	B	B	B	B	B	B	B
SCA3_38357841	A	B	B	-	B	B	B	B	-	B	-	-	B	A	B	-	-	B	B	B	-	-	B	B	B	B	B	-	B	B	B	B	B	B	B	-	B	-	B	-	B	-	B	B	B	B	B	-	B
SCA3_29388642	A	B	A	A	A	A	A	A	B	A	A	A	A	A	A	A	A	A	A	A	A	B	A	A	A	A	A	A	A	A	B	A	A	A	A	A	A	A	A	A	A	A	A	A	A	A	A	A	A
SCA3_18799532	A	B	-	A	-	A	A	A	A	-	A	-	-	-	A	A	A	-	A	A	A	A	A	-	A	-	-	-	A	A	A	-	-	B	A	A	-	A	-	A	-	A	A	A	A	A	A	-	-
SCA3_4871529	A	B	A	A	A	A	A	A	A	A	A	A	A	A	A	A	A	B	A	A	A	A	A	A	A	A	A	A	A	A	A	A	A	A	A	A	A	A	A	A	A	A	A	A	A	A	A	A	A
SCA3_2825607	A	B	A	A	A	A	A	A	A	A	A	A	A	A	A	A	A	A	A	A	A	A	A	A	A	A	A	A	A	A	A	A	A	A	A	A	A	A	A	A	A	A	A	A	A	A	A	A	A
SCA3_21500178	A	B	A	A	A	A	A	A	A	A	A	B	A	A	A	A	A	A	A	A	A	A	A	A	A	A	A	A	A	A	A	A	A	A	A	A	A	A	A	A	A	A	A	A	A	A	A	A	A
SCA3_21500179	A	B	A	A	A	A	A	A	A	A	A	B	A	A	A	A	A	A	A	A	A	A	A	A	A	A	A	A	A	A	A	A	A	A	A	A	A	A	A	A	A	A	A	A	A	A	A	A	A
SCA3_21421440	A	B	A	A	A	A	A	A	A	A	A	-	A	-	A	A	A	A	A	A	A	A	-	A	A	A	A	A	A	A	A	A	-	A	A	-	A	A	-	A	A	A	A	A	A	A	-	A	A
SCA3_23062023	A	B	-	A	A	A	A	A	A	A	A	A	A	A	A	A	A	A	A	A	A	A	A	A	A	-	A	A	A	A	A	A	A	A	A	-	-	A	A	A	A	A	A	A	A	A	A	A	A
SCA3_6683646	A	B	A	A	A	A	A	A	A	A	A	A	A	A	A	A	A	-	A	-	A	A	A	A	A	A	A	A	A	A	A	A	A	A	A	A	A	A	A	A	A	A	A	A	A	A	A	A	A
SCA3_33715215	A	B	A	A	A	A	A	A	A	A	A	A	A	A	A	A	A	-	A	A	A	A	A	A	A	A	A	-	A	A	A	A	A	A	A	A	A	A	A	A	A	A	A	A	A	A	A	A	A
SCA3_39687797	A	B	A	A	A	A	A	A	A	A	A	A	A	A	A	A	A	A	A	A	A	A	A	A	A	A	A	-	A	A	A	A	A	-	A	A	-	A	A	A	A	A	A	A	A	A	A	A	A
SCA3_31519880	A	B	-	A	A	A	A	A	A	B	-	A	A	A	-	A	A	A	A	A	A	A	A	A	A	A	A	-	A	A	A	A	A	-	A	A	A	A	A	A	A	A	A	A	A	A	A	A	A
SCA3_31543409	A	B	A	A	A	-	A	A	-	B	A	-	A	A	A	A	A	A	A	A	A	A	A	A	A	A	-	-	A	A	A	-	A	-	A	A	A	A	A	A	A	A	A	A	A	A	A	A	A
SCA3_31354988	A	B	A	A	A	A	A	A	A	B	A	B	A	A	A	A	A	A	A	A	A	A	A	A	A	A	A	-	A	A	A	B	A	B	A	A	A	A	A	A	A	A	A	A	A	A	A	A	A
SCA3_31355001	A	B	A	A	A	A	A	A	A	B	A	B	A	A	A	A	A	A	A	A	A	A	A	A	A	A	A	-	A	A	A	B	A	B	A	A	A	A	A	A	A	A	A	A	A	A	A	A	A
SCA3_31516766	A	B	A	A	A	A	A	A	A	B	A	B	A	A	A	A	A	A	A	A	A	A	A	A	A	A	A	-	A	A	A	B	A	-	A	A	A	A	A	A	A	A	A	A	A	A	A	A	A
SCA3_31419457	A	B	A	A	A	A	A	A	A	B	A	B	A	A	A	A	A	A	A	A	A	A	A	A	A	A	A	-	A	A	A	B	A	B	A	A	A	A	A	A	A	A	A	A	A	A	A	A	A
SCA3_31631622	A	B	A	A	A	A	A	A	A	B	A	B	A	A	A	A	A	A	A	A	A	A	A	A	A	A	A	-	A	A	A	B	A	-	A	A	A	A	A	A	A	A	A	A	A	A	A	A	A
SCA3_31631645	A	B	A	A	A	A	A	A	A	B	A	B	A	A	A	A	A	A	A	A	A	A	A	A	A	A	A	-	A	A	A	B	A	-	A	A	A	A	A	A	A	A	A	A	A	A	A	A	A
SCA3_31279605	A	B	A	A	A	A	A	A	A	B	A	B	A	A	A	A	A	A	A	A	A	A	A	A	A	A	A	-	A	A	A	B	A	B	A	A	A	A	A	A	A	A	A	A	A	A	A	A	A
SCA3_31279616	A	B	A	A	A	A	A	A	A	B	A	B	A	A	A	A	A	A	A	A	A	A	A	A	A	A	A	-	A	A	A	B	A	B	A	A	A	A	A	A	A	A	A	A	A	A	A	A	A
SCA3_31478882	A	B	A	A	A	A	A	A	A	B	A	B	A	A	A	A	A	A	A	A	A	A	A	A	A	A	A	-	A	A	A	B	A	B	A	A	A	A	A	A	A	A	A	A	A	A	A	A	A
SCA3_31331046	A	B	A	A	A	A	A	A	A	B	A	B	A	A	A	A	A	A	A	A	A	A	A	A	A	A	A	-	A	A	A	B	A	-	A	A	A	A	A	A	A	A	A	A	A	A	A	A	A
SCA3_31379275	A	B	A	A	A	-	A	A	-	-	A	B	A	A	A	A	A	-	A	A	A	A	A	A	A	A	A	-	A	A	A	B	A	A	A	A	A	A	-	A	A	A	A	A	A	A	-	A	A
SCA3_31630512	A	B	A	A	A	A	A	A	A	B	A	B	A	-	A	A	A	A	-	-	A	A	A	A	A	-	A	-	A	A	-	-	-	-	-	A	A	A	A	A	A	A	A	A	-	A	A	-	A
SCA3_31629855	A	B	A	A	A	A	A	-	A	B	-	B	A	-	A	A	A	A	A	A	A	A	A	A	A	-	A	-	A	A	-	B	-	-	-	-	A	A	A	A	A	A	A	A	A	A	A	A	A
SCA3_31521155	A	B	A	A	A	A	A	A	A	B	A	B	A	A	A	A	A	A	A	A	A	A	A	A	A	A	A	-	A	A	A	B	A	-	A	A	A	A	A	A	A	A	A	A	A	A	A	A	A
SCA3_31520225	A	B	A	A	A	A	A	A	A	B	A	B	A	A	A	A	A	A	A	A	A	A	A	A	A	A	A	-	A	A	A	B	A	-	A	A	A	A	A	A	A	A	A	A	A	A	A	A	A
SCA3_31520198	A	B	A	A	A	A	A	A	A	B	A	B	A	A	A	A	A	A	A	A	A	A	A	A	A	A	A	-	A	A	A	B	A	-	A	A	A	A	A	A	A	A	A	A	A	A	A	A	A
SCA3_31268038	A	B	A	A	A	A	A	A	A	B	A	B	A	A	A	-	A	A	A	A	A	A	A	A	A	A	A	-	A	A	A	-	A	B	A	A	A	A	A	-	A	A	A	A	A	-	A	A	A
SCA3_31322404	A	B	A	A	A	A	A	A	A	B	A	-	A	A	A	A	A	A	A	A	A	A	A	A	A	A	A	-	A	A	A	B	A	-	A	A	A	A	-	A	A	A	A	A	A	A	A	A	A
SCA3_31321907	A	B	A	A	A	A	A	A	A	B	A	B	A	-	A	-	A	-	A	A	A	A	A	A	A	-	A	-	A	A	A	B	A	A	A	A	-	A	A	A	A	A	-	-	A	A	A	A	-
SCA3_31631451	A	B	-	A	A	A	A	A	A	B	A	B	A	A	A	A	A	A	A	A	A	A	A	A	A	A	A	-	A	A	A	B	-	-	-	A	A	A	A	A	A	A	A	A	A	A	A	-	A
SCA3_31359077	A	B	A	A	A	A	A	A	A	B	A	B	A	A	A	A	A	-	A	A	A	A	A	A	A	A	A	-	A	A	A	B	A	A	A	A	-	A	A	A	A	A	A	A	A	A	A	A	A
SCA3_31359087	A	B	A	A	A	A	A	A	A	B	A	B	A	A	A	A	A	-	A	A	A	A	A	A	A	A	A	-	A	A	A	B	A	A	A	A	-	A	A	A	A	A	A	A	A	A	A	A	A
SCA3_31625771	A	B	A	A	A	A	A	A	A	B	A	A	A	A	A	A	A	A	A	A	A	A	A	A	A	A	A	-	A	A	A	B	A	-	A	A	A	A	-	A	A	A	A	A	A	A	A	A	A
SCA3_31625792	A	B	A	A	A	A	A	A	A	B	A	A	A	A	A	A	A	A	A	A	A	A	A	A	A	A	A	-	A	A	A	B	A	-	A	A	A	A	-	A	A	A	A	A	A	A	A	A	A
SCA3_31467938	A	B	A	A	A	A	A	-	A	-	A	A	A	-	A	-	A	A	A	A	A	A	A	A	A	-	A	-	A	A	A	B	A	-	A	A	-	A	-	A	A	A	A	A	A	A	A	-	A
SCA3_25145247	A	B	A	A	A	A	A	A	A	A	A	A	-	-	A	A	A	A	A	A	A	A	A	A	A	A	A	B	A	A	A	B	A	A	A	-	A	A	A	A	A	A	A	A	A	A	A	A	-
SCA3_31268143	A	B	A	A	A	A	A	A	A	-	A	-	-	-	-	A	A	-	A	A	-	A	A	A	A	A	A	-	-	A	-	B	A	-	A	-	-	-	A	A	A	A	A	A	A	-	A	-	-
SCA3_31457974	A	B	-	A	A	A	-	A	A	B	A	B	A	A	A	A	A	-	-	A	A	A	A	A	A	A	A	-	A	A	-	-	A	-	A	-	-	A	-	A	A	A	A	A	A	A	A	-	A
SCA3_31630195	A	B	A	A	A	A	A	A	A	-	A	-	A	A	A	A	A	A	A	A	A	A	A	A	A	A	A	B	A	A	A	-	A	-	A	A	A	A	-	A	A	A	A	A	A	A	A	A	A
SCA3_31618868	A	B	A	A	A	A	A	A	A	A	A	B	A	A	A	A	A	-	A	A	A	A	A	A	A	-	A	A	A	A	A	B	A	B	A	A	A	A	A	A	A	A	A	A	A	A	A	A	A
SCA3_31411720	A	B	A	A	A	A	A	A	A	A	A	B	A	-	A	A	A	A	A	A	A	A	A	A	A	A	A	-	A	A	A	-	A	B	A	A	-	A	-	A	A	A	A	A	A	A	A	A	A
SCA3_31333182	A	B	-	A	A	A	A	A	A	A	A	-	A	A	A	A	-	A	A	A	A	A	-	-	A	A	A	-	A	A	A	-	A	-	A	-	-	A	A	-	-	A	A	A	A	-	A	-	A
SCA3_31333187	A	B	-	A	A	A	A	A	A	A	A	-	A	A	A	A	-	A	A	A	A	A	-	-	A	A	A	-	A	A	A	-	A	-	A	-	-	A	A	-	-	A	A	A	A	-	A	-	A
SCA3_31569942	A	B	-	A	A	A	A	A	-	A	A	-	A	A	A	A	A	-	A	A	A	A	-	-	A	-	A	B	A	-	-	-	A	-	A	A	-	-	-	-	A	-	-	-	A	-	A	A	A
SCA3_31479308	A	B	A	A	A	-	A	-	-	-	A	A	-	-	A	-	-	-	A	-	A	-	-	A	-	-	-	-	A	-	-	-	A	-	A	-	-	A	-	A	A	-	A	-	A	A	A	A	A
SCA3_33135467	A	B	-	A	-	-	A	B	-	A	A	A	A	-	A	A	B	A	A	-	A	-	A	A	A	A	A	-	A	A	A	A	A	A	-	-	-	A	-	A	B	A	A	A	A	A	A	-	A
SCA3_31701079	A	B	A	-	A	-	A	-	A	A	-	A	A	-	A	-	-	A	-	A	A	A	-	A	-	-	A	-	-	A	-	A	-	A	A	-	-	A	A	-	-	A	-	B	A	-	A	A	A
SCA3_31701083	A	B	A	-	A	-	A	-	A	A	-	A	A	-	A	-	-	A	-	A	A	A	-	A	-	-	A	-	-	A	-	A	-	A	A	-	-	A	A	-	-	A	-	B	A	-	A	A	A
SCA3_31701078	A	B	A	-	A	-	A	-	A	A	-	A	A	-	A	-	-	A	-	A	A	A	-	A	-	-	A	-	-	A	-	A	-	A	A	-	-	A	A	-	-	A	-	B	A	-	A	A	A
SCA3_31701077	A	B	A	-	A	-	A	-	A	A	-	A	A	-	A	-	-	A	-	A	A	A	-	A	-	-	A	-	-	A	-	A	-	A	A	-	-	A	A	-	-	A	-	B	A	-	A	A	A
SCA3_31701074	A	B	A	-	A	-	A	-	A	A	-	A	A	-	A	-	-	A	-	A	A	A	-	A	-	-	A	-	-	A	-	A	-	A	A	-	-	A	A	-	-	A	-	B	A	-	A	A	A
SCA3_39746998	A	B	-	-	A	-	A	A	-	A	A	A	A	A	A	A	A	A	-	A	-	-	-	-	B	A	A	A	B	A	-	A	A	A	A	A	-	-	-	A	-	A	A	A	A	-	A	A	A
SCA3_36205819	A	B	-	-	A	A	A	A	-	A	A	A	A	-	-	-	-	A	A	-	-	-	-	-	B	A	-	A	-	A	-	A	-	-	A	-	-	A	-	A	-	A	-	A	A	A	-	-	-
SCA4_37672869	A	B	B	B	B	B	B	B	-	B	B	B	B	B	-	B	B	B	-	B	B	B	B	B	B	-	B	B	B	B	B	B	B	B	B	-	-	A	B	A	-	-	-	B	B	-	B	B	-
SCA4_4594381	A	B	-	-	B	B	B	-	B	-	-	B	B	B	B	-	B	B	B	-	B	B	B	B	-	-	B	B	-	B	-	B	B	B	B	-	B	B	-	B	-	B	B	B	B	-	B	B	-
SCA4_4594379	A	B	-	-	B	B	B	-	B	-	-	B	B	B	B	-	B	B	B	-	B	B	B	B	-	-	B	B	-	B	-	B	B	B	B	-	B	B	-	B	-	B	B	B	B	-	B	B	-
SCA4_4594382	A	B	-	-	B	B	B	-	B	-	-	B	B	B	B	-	B	B	B	-	B	B	B	B	-	-	B	B	-	B	-	B	B	B	B	-	B	B	-	B	-	B	B	B	B	-	B	B	-
SCA4_1813810	A	B	A	A	A	A	A	A	-	A	-	A	A	A	-	-	-	-	A	A	A	A	-	A	-	-	A	-	-	A	-	-	A	A	A	-	A	-	A	A	A	A	A	A	-	A	-	A	-
SCA4_17390743	A	B	A	A	A	A	A	A	A	A	A	A	-	A	A	A	A	A	-	A	A	A	-	A	A	A	A	-	A	A	-	-	-	A	A	-	A	-	A	B	A	A	A	A	A	-	A	A	A
SCA4_17390744	A	B	A	A	A	A	A	A	A	A	A	A	-	A	A	A	A	A	-	A	A	A	-	A	A	A	A	-	A	A	-	-	-	A	A	-	A	-	A	B	A	A	A	A	A	-	A	A	A
SCA4_17059766	A	B	A	A	A	A	A	A	A	A	A	A	A	A	A	A	A	-	A	A	A	A	A	A	-	-	A	A	A	A	A	-	A	A	A	A	A	B	A	-	A	-	A	-	A	-	A	A	A
SCA4_17059763	A	B	A	A	A	A	A	A	A	A	A	A	A	A	A	A	A	-	A	A	A	A	A	A	-	-	A	A	A	A	A	-	A	A	A	A	A	B	A	-	A	-	A	-	A	-	A	A	A
SCA4_17059767	A	B	A	A	A	A	A	A	A	A	A	A	A	A	A	A	A	-	A	A	A	A	A	A	-	-	A	A	A	A	A	-	A	A	A	A	A	B	A	-	A	-	A	-	A	-	A	A	A
SCA4_15477619	A	B	A	-	A	A	A	A	-	-	A	B	-	-	-	A	-	A	A	A	A	A	A	A	A	-	A	-	A	A	-	A	A	A	-	A	-	A	-	A	A	A	A	A	A	A	A	A	A
SCA4_42987379	A	B	A	-	A	A	A	A	A	A	B	B	A	A	A	A	A	-	A	A	A	A	A	A	A	A	A	-	-	-	-	-	-	A	A	A	-	A	A	A	A	A	A	A	A	A	A	A	-
SCA4_37706934	A	B	A	A	A	B	A	A	A	A	A	B	A	A	A	A	A	A	A	A	A	A	A	A	A	A	A	A	A	A	A	A	A	A	A	A	A	A	A	A	B	A	A	A	A	A	A	A	A
SCA4_29300095	A	B	A	A	A	A	A	A	-	A	A	A	A	A	A	A	A	-	A	A	A	A	A	A	A	A	A	A	A	A	A	A	A	-	A	A	-	A	A	A	A	A	A	A	A	A	A	A	A
SCA4_203225	A	B	A	A	A	A	A	A	A	-	A	A	A	-	-	A	A	-	A	A	A	A	A	A	A	A	A	-	A	A	A	A	-	A	A	A	A	A	A	A	A	A	A	-	-	-	A	A	A
SCA4_45224845	A	B	A	A	A	A	A	-	-	A	A	A	A	A	-	A	A	-	A	A	A	-	A	A	A	A	-	-	-	A	A	A	A	A	-	A	-	-	-	-	A	A	A	A	A	-	A	A	A
SCA4_16027272	A	B	-	A	A	-	A	A	-	A	A	A	-	A	A	A	A	A	A	-	A	-	A	A	A	A	A	A	A	A	-	A	A	A	-	A	A	-	A	A	A	A	-	A	A	A	A	A	A
SCA4_16027292	A	B	-	A	A	-	A	A	-	A	A	A	-	A	A	A	A	A	A	-	A	-	A	A	A	A	A	A	A	A	-	A	A	A	-	A	A	-	A	A	A	A	-	A	A	A	A	A	A
SCA4_15920317	A	B	A	-	A	A	-	A	A	A	A	A	A	-	A	A	A	-	A	-	A	-	A	A	A	-	A	A	A	A	A	A	A	A	A	-	A	A	A	A	A	A	A	A	A	A	A	A	A
SCA4_15934901	A	B	-	A	A	A	A	A	A	A	A	A	B	A	A	A	A	A	A	-	A	A	A	A	A	-	A	A	A	A	A	A	A	A	A	A	A	A	A	A	A	A	A	A	A	A	A	A	A
SCA4_28669533	A	B	A	A	A	A	A	A	A	A	A	A	A	A	A	A	A	A	A	B	A	A	B	A	A	B	A	A	A	A	A	A	A	A	A	A	A	A	A	A	A	A	A	A	B	A	A	A	A
SCA4_38322441	A	B	A	-	B	-	A	A	A	A	A	A	A	A	A	B	-	A	A	B	A	-	A	A	A	B	-	A	A	A	A	A	-	A	-	-	-	A	-	-	A	A	A	-	-	-	-	A	-
SCA4_38322440	A	B	A	-	B	-	A	A	A	A	A	A	A	A	A	B	-	A	A	B	A	-	A	A	A	B	-	A	A	A	A	A	-	A	-	-	-	A	-	-	A	A	A	-	-	-	-	A	-
SCA4_20780742	A	B	A	A	A	A	A	A	A	A	A	A	-	A	A	B	A	A	A	A	B	A	A	A	A	B	A	-	A	A	-	-	A	A	A	B	A	A	A	A	A	A	B	A	A	B	A	A	A
SCA4_34032201	A	B	B	A	B	B	B	B	A	B	B	B	B	B	A	B	B	-	B	B	B	B	B	B	B	A	B	B	B	B	B	B	B	B	B	B	B	B	B	B	B	B	B	B	B	B	A	-	-
SCA4_13782198	A	B	A	-	A	A	A	A	A	A	A	A	-	-	-	A	A	A	A	A	-	A	A	A	A	B	A	A	A	A	A	-	A	A	-	A	A	A	-	A	A	A	-	A	A	A	A	B	A
SCA4_13687636	A	B	A	A	A	A	A	A	A	A	A	A	A	-	B	A	A	A	A	B	A	A	A	A	A	B	A	A	A	A	A	A	A	A	-	A	A	A	A	A	A	A	A	A	A	A	A	-	A
SCA4_13687728	A	B	A	B	A	A	A	A	A	A	A	A	A	B	B	A	A	A	A	B	A	A	A	A	A	A	A	A	-	A	A	A	A	A	B	A	A	A	A	A	A	A	A	A	A	A	A	-	A
SCA4_13696909	A	B	A	B	A	A	A	A	A	A	A	A	A	B	B	A	A	A	A	B	A	A	A	A	A	A	A	A	A	A	A	A	A	A	B	-	A	A	A	A	A	A	A	A	A	A	A	-	A
SCA4_13821063	A	B	A	B	A	A	A	A	A	A	A	A	A	B	B	A	A	A	A	B	A	A	A	A	A	A	A	A	A	A	A	A	A	A	B	A	A	A	-	A	A	A	A	A	A	A	A	-	A
SCA4_13841340	A	B	A	B	A	A	A	A	A	A	A	A	A	B	B	A	A	A	A	B	A	-	A	A	A	B	A	A	A	A	A	A	A	A	B	A	A	A	-	A	A	A	A	A	A	A	A	-	A
SCA4_13718817	A	B	A	B	-	A	A	A	A	A	A	A	A	B	B	-	A	A	A	B	A	A	A	A	A	A	A	A	A	A	A	A	A	A	B	A	A	A	A	A	A	A	A	A	A	A	A	A	A
SCA4_13704352	A	B	-	B	A	A	A	A	-	A	A	A	A	B	B	A	A	A	A	B	A	-	A	A	-	-	A	-	A	A	A	-	A	A	B	A	-	A	-	A	A	A	A	A	A	-	A	-	A
SCA4_13859563	A	B	-	B	A	-	A	A	A	-	A	A	-	B	B	A	A	A	A	B	-	A	A	-	A	A	A	A	A	-	-	A	A	A	B	A	-	-	A	A	-	A	A	A	A	A	A	-	-
SCA4_13858972	A	B	A	B	-	-	A	-	A	-	A	A	A	B	B	-	A	A	A	-	A	A	A	A	A	-	-	A	A	-	A	A	A	A	B	-	-	-	A	A	A	-	A	-	A	A	A	-	-
SCA4_13868593	A	B	A	B	-	-	A	A	A	A	-	A	-	-	B	-	-	-	A	B	A	A	-	A	A	A	A	A	A	A	-	A	A	A	B	A	A	A	-	-	A	A	A	-	A	A	A	-	A
SCA4_15942274	A	B	A	B	A	A	A	A	A	-	A	A	A	B	B	-	A	A	A	B	-	A	A	A	A	-	A	A	A	A	A	A	A	A	B	A	A	A	-	A	A	A	A	-	A	B	A	A	A
SCA4_16039554	A	B	-	A	A	A	A	A	A	-	A	A	A	A	A	-	A	-	A	B	A	-	A	A	A	-	A	-	A	A	A	A	A	A	-	A	A	-	-	A	-	A	A	A	A	-	A	A	A
SCA4_16027227	A	B	A	A	A	A	A	A	A	A	A	A	A	A	A	-	A	-	A	B	A	A	-	A	A	A	-	A	A	A	A	-	-	A	-	-	A	A	-	A	-	A	A	A	A	A	A	A	A
SCA4_15916534	A	B	A	A	A	A	A	A	A	A	A	A	A	A	A	A	A	A	A	B	A	A	A	A	A	-	A	A	A	A	A	A	A	A	A	A	-	A	A	-	A	A	A	A	A	A	A	A	A
SCA4_16046928	A	B	A	A	A	A	A	A	A	A	A	A	A	A	A	A	A	A	A	-	A	A	A	A	A	A	A	A	A	A	A	A	A	A	A	A	A	A	A	A	A	A	A	A	A	A	A	A	A
SCA4_15935131	A	B	A	A	A	A	A	A	A	A	-	A	A	-	A	A	A	A	A	-	A	-	A	A	A	-	A	A	A	A	A	A	-	-	-	A	A	A	A	A	A	A	A	A	A	A	A	A	-
SCA4_47389419	A	B	A	A	A	A	A	A	A	A	A	A	A	A	A	A	A	A	A	A	A	A	A	A	A	A	A	A	A	A	A	A	A	A	A	A	A	A	A	A	A	A	A	A	A	A	A	A	A
SCA4_42270471	A	B	A	B	A	A	A	A	A	A	A	A	A	A	A	A	A	A	A	A	B	A	A	A	A	A	A	A	A	A	A	A	B	A	A	A	A	A	A	A	A	A	A	A	A	A	A	A	A
SCA4_37279857	A	B	A	A	A	B	A	A	A	A	A	A	A	A	A	A	A	A	A	B	A	A	A	A	A	A	A	A	A	A	A	A	A	A	A	A	A	A	A	A	A	A	A	A	A	A	A	A	A
SCA4_37279860	A	B	A	A	A	B	A	A	A	A	A	A	A	A	A	A	A	A	A	B	A	A	A	A	A	A	A	A	A	A	A	A	A	A	A	A	A	A	A	A	A	A	A	A	A	A	A	A	A
SCA4_9612966	A	B	-	A	A	B	A	A	-	A	A	A	B	-	A	A	A	A	A	-	A	-	-	-	-	A	A	B	-	-	-	A	A	-	-	A	A	-	A	-	A	A	A	A	A	-	A	A	A
SCA4_9612968	A	B	-	A	A	B	A	A	-	A	A	A	B	-	A	A	A	A	A	-	A	-	-	-	-	A	A	B	-	-	-	A	A	-	-	A	A	-	A	-	A	A	A	A	A	-	A	A	A
SCA4_9612969	A	B	-	A	A	B	A	A	-	A	A	A	B	-	A	A	A	A	A	-	A	-	-	-	-	A	A	B	-	-	-	A	A	-	-	A	A	-	A	-	A	A	A	A	A	-	A	A	A
SCA4_9612947	A	B	-	A	A	B	A	A	-	A	A	A	B	-	A	A	A	A	A	-	A	-	-	-	-	A	A	B	-	-	-	A	A	-	-	A	A	-	A	-	A	A	A	A	A	-	A	A	A
SCA4_30280764	A	B	-	A	B	A	A	-	B	A	A	-	A	-	A	A	A	-	A	A	A	-	A	-	-	-	-	A	A	A	A	A	A	A	-	A	A	A	A	A	A	A	A	-	A	A	A	A	A
SCA4_5465717	A	B	A	A	A	-	A	-	-	A	-	A	A	A	-	-	-	-	-	A	-	-	A	A	-	-	A	-	A	A	-	-	A	-	A	A	-	-	-	A	A	A	A	A	A	-	-	-	A
SCA4_10940036	A	B	A	A	A	A	A	A	A	A	B	A	A	B	B	A	B	A	A	A	B	A	A	A	A	A	A	A	A	-	B	A	A	A	A	A	B	A	A	A	A	A	A	A	A	A	B	A	A
SCA4_10940033	A	B	A	A	A	A	A	A	A	A	B	A	A	B	B	A	B	A	A	A	B	A	A	A	A	A	A	A	A	-	B	A	A	A	A	A	B	A	A	A	A	A	A	A	A	A	B	A	A
SCA4_3929950	A	B	A	A	A	A	A	A	A	A	A	A	A	A	A	A	A	A	A	A	B	A	A	A	A	A	A	A	A	A	A	A	A	A	A	A	A	A	A	A	A	A	A	A	A	A	A	A	A
SCA4_11247642	A	B	A	-	-	A	-	A	A	-	A	-	-	A	A	A	-	-	A	A	-	-	A	A	A	A	A	A	-	-	-	A	A	A	A	-	-	A	-	A	A	A	A	A	A	A	-	B	A
SCA4_11244395	A	B	A	A	A	A	A	A	A	A	A	B	A	A	A	-	-	-	A	A	-	A	A	A	A	A	A	A	A	A	A	A	A	A	A	A	-	A	A	A	A	A	A	A	A	A	-	A	A
SCA4_11335624	A	B	A	A	A	A	A	A	A	A	A	B	A	A	A	-	-	-	A	A	-	A	A	A	A	A	A	A	A	A	A	A	A	A	A	A	-	A	A	A	A	A	A	A	A	A	B	A	A
SCA4_11275171	A	B	A	A	A	A	A	A	A	A	A	B	A	A	A	-	-	-	A	A	-	B	A	A	A	A	A	A	A	A	A	A	A	A	A	A	-	A	A	A	A	A	A	A	A	A	B	A	A
SCA4_11277513	A	B	A	A	A	A	A	A	A	A	A	B	A	A	A	-	-	-	A	A	-	A	A	A	A	A	A	A	A	A	A	A	A	A	A	A	-	A	A	A	A	A	A	A	A	A	-	A	A
SCA4_11257954	A	B	A	A	A	A	A	A	-	-	-	-	A	-	A	-	B	-	A	A	B	A	A	-	A	A	A	A	A	A	A	A	A	A	A	A	B	-	-	A	A	A	A	-	A	A	B	A	A
SCA4_11304410	A	B	A	A	A	A	A	A	A	A	A	A	A	A	A	-	B	B	-	A	B	A	A	-	A	A	A	-	-	-	-	A	A	A	A	A	B	A	A	A	A	-	A	A	A	A	B	A	A
SCA4_11463759	A	B	A	A	A	A	A	A	A	A	A	A	A	-	A	-	-	-	A	A	B	A	A	A	A	-	A	A	A	A	-	A	A	A	A	A	-	A	-	A	A	A	A	A	A	A	-	-	A
SCA4_11434284	A	B	A	A	-	A	A	A	-	A	A	-	-	A	-	A	-	B	A	A	B	A	A	A	A	-	A	A	A	A	-	A	A	A	A	-	B	A	-	A	-	A	A	A	A	A	B	A	A
SCA4_12558541	A	B	A	A	A	A	A	A	A	A	A	-	A	A	A	-	B	B	A	B	B	A	A	A	A	A	A	A	A	A	A	A	A	A	A	A	B	A	-	A	B	A	A	A	A	A	B	-	A
SCA4_11418281	A	B	A	A	A	A	A	A	A	-	A	-	A	A	A	A	B	B	A	A	B	A	A	A	A	A	A	A	A	A	A	A	A	A	A	A	-	A	A	A	A	A	A	A	A	A	-	-	A
SCA4_11396008	A	B	A	A	-	A	A	A	A	A	A	B	A	A	A	-	-	-	A	A	-	A	A	A	A	A	A	A	A	A	A	A	A	A	A	A	-	A	A	A	A	A	A	A	A	A	-	-	A
SCA4_11396052	A	B	-	A	-	A	A	A	A	A	-	B	A	A	A	-	-	-	A	A	-	-	A	A	A	-	A	A	A	A	A	A	A	A	A	A	-	A	A	A	A	A	A	A	A	-	-	-	A
SCA4_11276413	A	B	A	A	A	A	A	A	-	A	A	B	A	A	-	-	-	-	A	A	-	A	A	A	A	-	A	-	A	A	A	A	-	A	A	-	-	A	-	A	A	A	A	A	A	A	B	A	-
SCA4_11246173	A	B	A	A	A	A	A	A	A	A	A	B	A	A	A	B	-	-	A	A	-	A	A	A	A	A	A	A	A	A	A	A	A	A	A	A	-	A	A	A	A	A	A	A	A	A	B	A	A
SCA4_11246164	A	B	A	A	A	A	A	A	A	A	A	B	A	A	A	B	-	-	A	A	-	A	A	A	A	A	A	A	A	A	A	A	A	A	A	A	-	A	A	A	A	A	A	A	A	A	B	A	A
SCA4_11231135	A	B	A	A	A	A	A	A	A	A	A	B	A	A	-	-	-	-	A	A	-	A	A	A	A	A	A	A	A	A	A	A	A	A	A	A	-	A	A	A	A	A	-	A	A	A	-	B	A
SCA4_11465075	A	B	A	A	A	A	A	A	A	A	A	B	A	A	A	B	-	-	A	A	-	A	A	A	A	A	A	A	A	A	A	A	A	A	A	A	-	A	A	A	A	A	A	A	A	A	B	B	A
SCA4_11465057	A	B	A	A	A	A	A	A	A	A	A	B	A	A	A	B	-	-	A	A	-	A	A	A	A	A	A	A	A	A	A	A	A	A	A	A	-	A	A	A	A	A	A	A	A	A	B	B	A
SCA4_11441735	A	B	-	A	A	A	A	A	-	A	A	-	A	A	A	B	B	-	A	A	B	A	A	A	-	A	A	-	A	A	A	A	A	A	A	-	B	A	A	A	A	A	A	A	A	A	-	-	-
SCA4_11277574	A	B	A	A	A	A	A	A	A	A	A	-	A	A	A	B	B	B	A	A	B	A	A	A	A	A	A	-	A	A	-	A	-	A	A	-	B	A	A	A	A	A	A	A	A	A	B	-	A
SCA4_11247677	A	B	A	A	A	A	A	A	A	A	A	-	A	A	A	B	B	B	A	A	B	A	A	A	A	A	A	A	A	A	A	A	A	A	A	A	B	A	A	A	A	A	A	A	A	A	-	-	A
SCA4_11475752	A	B	A	A	A	A	A	A	A	A	A	A	A	A	A	B	B	B	A	A	B	A	A	A	A	A	A	-	A	A	A	A	A	A	A	-	B	A	A	A	A	A	A	A	A	A	A	A	A
SCA4_11274281	A	B	A	A	A	A	A	A	A	A	A	A	A	A	A	B	B	B	A	A	B	A	A	A	-	A	-	-	A	A	-	A	-	A	A	A	B	A	A	A	A	A	A	A	A	A	B	A	A
SCA4_11517517	A	B	A	A	A	A	A	A	A	A	A	-	A	A	A	B	B	B	A	A	B	A	A	A	A	A	A	-	A	A	A	A	A	A	A	-	B	A	A	A	A	A	A	A	A	A	B	-	A
SCA4_11292156	A	B	A	A	A	A	A	A	A	A	A	-	A	A	A	-	B	B	A	A	B	A	A	A	A	A	A	A	A	A	A	A	A	A	A	A	B	A	A	A	A	A	A	A	A	A	B	-	A
SCA4_11398889	A	B	A	A	A	A	A	A	A	A	A	-	A	A	A	B	B	B	A	A	B	A	A	A	A	A	A	A	A	A	A	A	A	A	A	A	B	A	A	A	A	A	A	A	A	A	B	-	A
SCA4_11278211	A	B	A	A	A	A	A	A	A	-	A	-	A	A	A	B	B	B	A	A	B	A	A	A	A	A	A	A	A	A	A	A	A	A	A	A	B	A	A	A	A	A	A	A	A	A	B	-	A
SCA4_11441604	A	B	-	A	A	A	A	A	A	A	A	-	A	A	A	B	B	B	A	A	B	A	A	A	A	A	A	A	-	A	A	A	A	A	A	A	B	A	A	A	A	A	A	A	A	A	-	-	A
SCA4_11313704	A	B	A	A	A	A	A	A	A	A	A	A	A	A	A	B	B	-	A	A	B	A	A	A	A	A	A	A	A	A	A	A	A	A	A	A	B	A	A	A	A	A	A	A	A	A	B	A	A
SCA4_11313726	A	B	A	A	A	A	A	A	A	A	A	A	A	A	A	B	B	-	A	A	B	A	A	A	A	A	A	A	A	A	A	A	A	A	A	A	B	A	A	A	A	A	A	A	A	A	B	A	A
SCA4_11463685	A	B	A	-	A	A	A	A	-	A	A	-	A	A	A	B	B	B	A	A	B	A	A	A	A	A	A	A	A	A	A	-	-	A	A	A	-	A	A	A	A	A	A	A	A	A	B	A	A
SCA4_11463687	A	B	A	-	A	A	A	A	-	A	A	-	A	A	A	B	B	B	A	A	B	A	A	A	A	A	A	A	A	A	A	-	-	A	A	A	-	A	A	A	A	A	A	A	A	A	B	A	A
SCA4_11271232	A	B	A	A	A	A	A	A	A	-	A	A	A	A	A	-	-	-	A	A	-	A	A	A	A	-	A	-	A	A	A	A	A	A	A	A	-	A	A	A	A	A	A	A	A	A	B	A	-
SCA4_48720031	A	B	A	-	A	A	A	A	A	A	A	-	A	A	A	A	A	-	A	A	-	A	A	A	-	A	A	A	A	A	-	A	A	A	A	A	A	A	A	A	A	A	A	A	A	-	A	A	-
SCA4_48657505	A	B	A	-	A	-	A	A	A	A	A	-	-	-	A	A	A	-	A	A	-	A	A	A	A	A	A	A	A	A	-	A	-	A	A	A	-	A	-	A	-	A	A	A	A	A	A	A	A
SCA4_48714724	A	B	B	A	B	B	B	B	B	B	B	A	-	B	-	-	B	A	B	B	A	B	B	B	B	-	B	B	B	B	B	B	B	B	B	B	-	B	-	B	B	-	B	B	B	B	B	B	B
SCA4_48720330	A	B	A	-	A	A	A	A	A	A	A	-	A	A	A	A	A	-	A	A	-	A	A	A	A	A	A	A	A	A	A	A	A	A	A	A	A	A	A	-	A	A	A	A	A	A	A	A	A
SCA4_48714912	A	B	A	-	A	A	A	A	A	A	A	-	A	A	A	A	A	-	A	A	-	B	A	A	A	A	A	A	A	A	A	A	A	A	A	A	A	A	A	A	A	A	A	A	A	A	A	A	A
SCA4_48715028	A	B	A	-	A	A	A	A	A	A	A	-	A	A	A	A	A	-	A	A	-	A	A	A	A	A	A	A	A	A	A	A	A	A	A	A	A	A	A	A	A	A	A	A	A	A	A	A	A
SCA4_14861717	A	B	B	B	B	A	A	B	B	B	B	B	B	B	B	B	B	B	B	B	B	B	B	B	B	B	B	B	B	B	B	B	B	B	B	B	-	B	B	B	B	A	B	B	B	B	B	B	B
SCA4_40568556	A	B	A	B	B	A	B	A	B	-	B	B	B	B	B	B	B	-	B	B	B	B	B	B	B	B	B	-	B	B	B	B	B	A	-	-	B	B	A	B	B	B	A	B	B	B	B	B	B
SCA4_9389912	A	B	A	B	B	B	B	A	-	-	B	A	B	B	B	-	B	A	-	-	B	B	B	B	B	-	B	B	B	B	B	B	B	-	B	B	B	B	-	B	B	B	B	B	B	B	B	-	A
SCA4_9389879	A	B	A	B	B	B	B	A	-	-	B	A	B	B	B	-	B	A	-	-	B	B	B	B	B	-	B	B	B	B	B	B	B	-	B	B	B	B	-	B	B	B	B	B	B	B	B	-	A
SCA4_9389911	A	B	A	B	B	B	B	A	-	-	B	A	B	B	B	-	B	A	-	-	B	B	B	B	B	-	B	B	B	B	B	B	B	-	B	B	B	B	-	B	B	B	B	B	B	B	B	-	A
SCA5_45749872	A	B	A	A	A	A	A	A	A	B	A	A	A	B	B	A	A	A	A	A	A	A	B	A	A	-	A	A	A	A	A	A	A	A	A	A	A	A	A	A	A	A	B	A	A	A	A	A	B
SCA5_26017258	A	B	-	A	-	A	A	-	A	B	-	A	-	-	A	A	-	-	A	A	A	A	A	A	A	A	-	-	-	A	-	-	-	A	-	-	-	-	-	A	A	A	A	A	A	A	-	A	-
SCA5_26017259	A	B	-	A	-	A	A	-	A	B	-	A	-	-	A	A	-	-	A	A	A	A	A	A	A	A	-	-	-	A	-	-	-	A	-	-	-	-	-	A	A	A	A	A	A	A	-	A	-
SCA5_26017260	A	B	-	A	-	A	A	-	A	B	-	A	-	-	A	A	-	-	A	A	A	A	A	A	A	A	-	-	-	A	-	-	-	A	-	-	-	-	-	A	A	A	A	A	A	A	-	A	-
SCA5_26017257	A	B	-	A	-	A	A	-	A	B	-	A	-	-	A	A	-	-	A	A	A	A	A	A	A	A	-	-	-	A	-	-	-	A	-	-	-	-	-	A	A	A	A	A	A	A	-	A	-
SCA5_23901399	A	B	-	B	B	-	B	B	-	-	-	B	-	-	B	B	B	-	-	B	-	B	-	B	B	B	B	-	B	B	-	-	-	-	B	-	-	-	-	-	-	B	-	-	-	B	B	B	-
SCA5_18664750	A	B	B	B	B	B	B	B	B	B	B	B	B	B	B	B	B	B	B	B	B	B	B	B	B	B	B	B	B	B	B	B	B	B	A	B	B	B	B	B	B	B	A	B	B	B	B	B	B
SCA5_22672234	A	B	A	A	A	A	A	A	A	A	A	A	A	A	A	A	A	A	A	A	A	A	A	A	A	A	A	A	A	A	A	A	A	A	A	A	A	A	A	A	A	A	B	A	A	A	A	A	A
SCA5_12124749	A	B	A	A	A	A	A	A	A	A	A	A	B	A	A	A	A	A	A	A	A	A	A	A	A	A	A	A	A	A	A	A	A	A	A	A	A	A	A	A	A	A	A	A	A	A	A	A	A
SCA5_12124744	A	B	A	A	A	A	A	A	A	A	A	A	B	A	A	A	A	A	A	A	A	A	A	A	A	A	A	A	A	A	A	A	A	A	A	A	A	A	A	A	A	A	A	A	A	A	A	A	A
SCA5_31330025	A	B	B	A	A	A	A	A	A	A	A	A	-	A	A	A	A	A	A	A	A	A	A	A	A	-	A	-	A	A	-	A	A	A	A	B	A	A	-	A	A	A	A	A	A	-	A	-	A
SCA5_31330021	A	B	B	A	A	A	A	A	A	A	A	A	-	A	A	A	A	A	A	A	A	A	A	A	A	-	A	-	A	A	-	A	A	A	A	B	A	A	-	A	A	A	A	A	A	-	A	-	A
SCA5_31330017	A	B	B	A	A	A	A	A	A	A	A	A	-	A	A	A	A	A	A	A	A	A	A	A	A	-	A	-	A	A	-	A	A	A	A	B	A	A	-	A	A	A	A	A	A	-	A	-	A
SCA5_41304451	A	B	A	A	A	A	A	A	A	A	A	A	A	-	-	A	A	-	B	A	A	A	A	A	A	-	A	A	A	A	-	A	A	A	A	A	A	A	-	A	A	A	A	A	A	A	-	A	A
SCA5_30627756	A	B	B	B	B	B	-	B	B	B	B	B	B	B	B	B	B	B	-	B	B	B	-	-	B	-	-	B	B	B	B	B	B	B	B	B	B	B	B	B	B	B	-	B	B	B	B	-	B
SCA5_1154130	A	B	B	B	-	B	B	B	B	B	B	B	B	B	B	B	B	-	B	B	B	B	B	-	B	B	B	B	B	B	B	B	B	B	B	B	B	B	-	B	B	-	-	B	B	-	B	B	B
SCA5_11665932	A	B	B	B	B	B	B	B	B	B	B	B	B	B	B	B	B	B	B	B	B	B	B	B	B	B	B	B	B	B	B	B	B	B	B	B	A	B	B	B	B	B	B	B	B	B	B	B	B
SCA5_27568101	A	B	B	B	B	-	B	-	B	-	B	B	B	B	B	B	B	-	B	B	-	B	B	B	-	B	B	-	B	B	B	B	B	-	B	B	-	B	B	B	B	B	B	B	B	-	B	-	B
SCA5_48064523	A	B	B	B	B	B	B	B	B	B	B	B	B	B	B	B	B	B	A	B	B	B	B	B	B	B	B	B	B	B	B	B	B	B	B	B	B	B	B	B	B	B	B	B	B	B	B	B	B
SCA5_48064527	A	B	B	B	B	B	B	B	B	B	B	B	B	B	B	B	B	B	A	B	B	B	B	B	B	B	B	B	B	B	B	B	B	B	B	B	B	B	B	B	B	B	B	B	B	B	B	B	B
SCA5_48064528	A	B	B	B	B	B	B	B	B	B	B	B	B	B	B	B	B	B	A	B	B	B	B	B	B	B	B	B	B	B	B	B	B	B	B	B	B	B	B	B	B	B	B	B	B	B	B	B	B
SCA5_48064529	A	B	B	B	B	B	B	B	B	B	B	B	B	B	B	B	B	B	A	B	B	B	B	B	B	B	B	B	B	B	B	B	B	B	B	B	B	B	B	B	B	B	B	B	B	B	B	B	B
SCA5_48064531	A	B	B	B	B	B	B	B	B	B	B	B	B	B	B	B	B	B	A	B	B	B	B	B	B	B	B	B	B	B	B	B	B	B	B	B	B	B	B	B	B	B	B	B	B	B	B	B	B
SCA5_47441240	A	B	-	B	-	B	B	-	B	B	B	B	B	-	B	-	B	B	A	-	-	B	B	B	B	-	B	B	-	B	B	B	-	B	-	-	-	-	B	B	B	B	B	B	B	B	B	B	B
SCA5_43334757	A	B	B	B	-	B	B	-	B	B	-	B	-	-	B	-	B	B	-	-	-	B	B	B	-	B	B	-	B	B	B	B	-	B	B	B	B	B	-	B	B	B	B	-	-	B	B	B	B
SCA5_25697492	A	B	A	A	A	A	A	A	-	A	B	A	A	-	A	B	A	A	A	A	A	A	A	A	B	A	A	-	A	A	A	A	A	A	-	A	A	A	-	A	-	-	A	A	A	-	A	A	A
SCA5_30969609	A	B	B	A	A	A	A	A	A	B	A	A	A	-	A	B	B	A	A	A	A	A	A	A	-	A	A	B	A	A	A	A	A	A	A	A	B	A	A	A	A	A	A	A	A	B	A	A	A
SCA5_30969608	A	B	B	A	A	A	A	A	A	B	A	A	A	-	A	B	B	A	A	A	A	A	A	A	-	A	A	B	A	A	A	A	A	A	A	A	B	A	A	A	A	A	A	A	A	B	A	A	A
SCA5_23597545	A	B	A	A	A	B	A	A	A	-	A	A	A	A	A	A	A	A	A	-	A	-	A	-	-	-	A	A	A	A	A	-	-	-	A	A	A	A	A	-	A	A	A	A	A	A	A	-	B
SCA5_16590621	A	B	A	A	A	A	A	A	A	-	-	A	A	-	A	A	A	A	A	A	-	A	A	A	A	-	A	A	A	A	-	A	B	A	A	A	A	A	-	A	A	A	A	A	A	A	A	A	A
SCA5_16590632	A	B	A	A	A	A	A	A	A	-	-	A	A	-	A	A	A	A	A	A	-	A	A	A	A	-	A	A	A	A	-	A	B	A	A	A	A	A	-	A	A	A	A	A	A	A	A	A	A
SCA5_16590635	A	B	A	A	A	A	A	A	A	-	-	A	A	-	A	A	A	A	A	A	-	A	A	A	A	-	A	A	A	A	-	A	B	A	A	A	A	A	-	A	A	A	A	A	A	A	A	A	A
SCA5_16590637	A	B	A	A	A	A	A	A	A	-	-	A	A	-	A	A	A	A	A	A	-	A	A	A	A	-	A	A	A	A	-	A	B	A	A	A	A	A	-	A	A	A	A	A	A	A	A	A	A
SCA5_16590644	A	B	A	A	A	A	A	A	A	-	-	A	A	-	A	A	A	A	A	A	-	A	A	A	A	-	A	A	A	A	-	A	B	A	A	A	A	A	-	A	A	A	A	A	A	A	A	A	A
SCA5_16848462	A	B	A	A	A	-	A	A	A	A	A	A	A	A	A	A	A	A	A	A	A	A	A	A	A	B	A	A	A	A	B	-	A	-	-	-	-	A	B	B	A	B	A	A	A	-	-	A	A
SCA5_10367607	A	B	A	A	A	A	A	B	A	A	A	A	-	-	-	-	A	-	-	A	A	-	-	A	A	-	A	A	-	A	A	A	A	A	A	A	A	-	-	-	-	-	A	A	A	A	B	-	A
SCA5_22691002	A	B	B	B	B	B	A	B	B	B	B	B	B	A	B	B	B	B	B	B	B	B	A	A	B	B	B	B	B	A	B	B	B	A	B	B	B	B	B	B	B	B	B	B	B	B	B	-	B
SCA5_560679	A	B	B	B	-	B	B	B	B	-	B	B	B	B	B	B	-	B	B	B	B	B	B	B	B	B	B	-	B	B	B	B	B	A	B	B	B	B	B	B	B	B	B	B	B	B	B	A	B
SCA5_13812313	A	B	B	B	-	-	-	B	B	B	-	B	B	-	-	-	-	B	-	B	B	-	-	B	B	B	-	-	-	-	-	-	-	B	-	B	B	B	-	-	B	-	-	-	-	B	B	-	-
SCA5_154095	A	B	A	A	-	A	-	-	A	-	A	B	A	A	A	-	A	-	A	-	A	A	-	A	-	A	A	-	A	-	A	-	A	-	A	A	A	A	-	A	A	A	A	-	B	-	A	B	A
SCA6_2541189	A	B	A	A	A	A	A	A	A	A	A	A	A	A	-	A	A	-	-	A	B	A	A	A	A	A	A	A	A	-	A	-	A	A	-	-	A	-	-	A	-	A	A	A	A	-	A	A	A
SCA6_2541179	A	B	A	A	A	A	A	A	A	A	A	A	A	A	-	A	A	-	-	A	B	A	A	A	A	A	A	A	A	-	A	-	A	A	-	-	A	-	-	A	-	A	A	A	A	-	A	A	A
SCA6_1843376	A	B	A	A	A	A	A	A	A	A	A	A	A	A	A	A	A	A	A	A	-	A	A	A	A	A	A	A	A	A	A	A	A	A	A	A	A	A	A	A	A	A	A	A	A	A	A	B	A
SCA6_1817512	A	B	A	A	A	A	A	A	A	A	A	A	A	A	A	A	A	A	A	A	-	A	A	A	A	A	A	A	A	A	A	A	A	A	A	A	-	A	A	A	A	A	A	A	A	A	A	B	A
SCA6_1815245	A	B	-	A	A	A	A	A	A	A	A	A	A	A	-	A	A	A	A	A	B	A	A	A	A	-	A	A	-	A	A	A	A	A	A	A	A	A	A	A	A	A	A	A	A	A	A	-	A
SCA6_1815278	A	B	-	A	A	A	A	A	A	A	A	A	A	A	-	A	A	A	A	A	B	A	A	A	A	-	A	A	-	A	A	A	A	A	A	A	A	A	A	A	A	A	A	A	A	A	A	-	A
SCA6_1867530	A	B	A	A	A	A	A	A	A	A	A	A	A	A	A	A	A	A	A	A	-	A	A	A	A	A	A	A	A	A	A	A	A	A	A	A	A	A	A	A	A	A	A	A	A	A	A	A	A
SCA6_1867519	A	B	A	A	A	A	A	A	A	A	A	A	A	A	A	A	A	A	A	A	-	A	A	A	A	A	A	A	A	A	A	A	A	A	A	A	A	A	A	A	A	A	A	A	A	A	A	A	A
SCA6_2512179	A	B	A	A	A	A	A	A	A	A	A	A	A	A	A	A	A	A	A	A	-	A	A	A	A	A	A	A	A	A	A	A	A	A	A	A	A	A	A	A	A	A	A	A	A	A	A	A	A
SCA6_35796441	A	B	A	A	A	A	A	A	A	A	A	A	A	A	A	A	A	A	A	A	A	A	A	A	A	A	A	A	A	A	A	A	A	A	A	A	A	A	A	A	A	A	A	A	A	A	A	A	A
SCA6_21136035	A	B	A	A	A	A	A	A	A	A	A	A	A	A	A	A	A	-	A	A	A	A	A	A	A	A	A	A	A	A	A	A	A	A	A	A	A	A	A	A	A	A	A	A	A	A	A	B	B
SCA6_57631963	A	B	A	A	A	A	A	A	A	A	A	A	A	A	A	-	A	A	A	A	A	A	A	A	A	-	A	A	A	A	A	A	-	A	A	A	A	A	A	A	A	A	-	A	A	A	A	-	A
SCA6_57710133	A	B	A	A	A	A	A	A	A	A	A	A	A	A	A	A	A	A	A	A	A	A	A	A	A	A	A	A	A	A	A	A	A	A	A	A	A	A	A	A	A	A	A	A	A	A	A	A	A
SCA6_57625760	A	B	A	A	A	-	A	A	A	A	A	A	A	A	A	A	A	-	A	A	A	-	A	A	A	A	A	A	A	A	A	A	A	A	A	A	A	A	A	A	A	A	A	-	A	A	A	A	A
SCA6_19177922	A	B	-	A	A	A	A	A	A	A	A	A	A	A	A	A	A	A	A	A	A	A	A	A	A	A	A	A	A	A	A	A	A	A	A	A	A	A	A	A	A	A	A	A	A	A	A	A	A
SCA6_57996374	A	B	A	A	A	A	A	A	A	A	-	A	A	A	A	A	A	A	A	A	A	A	A	A	A	A	A	A	A	A	A	A	A	A	A	A	-	A	A	A	A	A	A	A	A	A	A	A	A
SCA6_57854068	A	B	A	A	A	A	A	A	A	A	A	A	A	A	A	A	A	A	A	A	A	A	A	A	A	-	A	A	A	A	A	A	A	A	A	A	-	A	A	A	A	A	A	A	A	A	A	A	A
SCA6_57705574	A	B	A	A	A	A	A	A	A	A	A	A	A	-	A	A	A	A	A	A	A	A	A	A	A	-	A	A	A	A	-	A	A	A	A	A	A	A	A	A	A	A	A	A	A	A	A	A	A
SCA6_57708101	A	B	A	A	A	A	A	A	A	A	A	A	A	A	A	A	A	A	A	A	A	A	A	A	A	A	A	A	A	A	A	A	A	A	A	A	A	A	A	A	A	A	A	A	A	A	A	A	A
SCA6_57708130	A	B	A	A	A	A	A	A	A	A	A	A	A	A	A	A	A	A	A	A	A	A	A	A	A	A	A	A	A	A	A	A	A	A	A	A	A	A	A	A	A	A	A	A	A	A	A	A	A
SCA6_57705459	A	B	A	A	B	A	A	A	A	A	A	A	A	A	A	A	A	A	A	A	A	-	A	A	A	A	A	-	A	A	A	A	A	A	A	A	A	A	-	A	A	A	A	A	A	A	A	A	A
SCA6_57640395	A	B	A	A	A	A	A	A	A	A	A	A	A	A	A	A	A	A	-	A	A	A	A	A	A	A	-	A	A	A	-	A	A	A	A	A	A	A	A	A	A	A	A	A	A	A	A	A	A
SCA6_57640387	A	B	A	A	A	A	A	A	A	A	A	A	A	A	A	A	A	A	-	A	A	A	A	A	A	A	-	A	A	A	-	A	A	A	A	A	A	A	A	A	A	A	A	A	A	A	A	A	A
SCA6_57640384	A	B	A	A	A	A	A	A	A	A	A	A	A	A	A	A	A	A	-	A	A	A	A	A	A	A	-	A	A	A	-	A	A	A	A	A	A	A	A	A	A	A	A	A	A	A	A	A	A
SCA6_57632486	A	B	A	A	A	A	A	A	A	A	A	A	A	A	A	A	A	A	A	A	A	A	A	A	A	A	A	A	A	A	A	A	A	A	A	A	A	A	A	A	A	A	A	A	A	A	A	A	A
SCA6_57704057	A	B	A	A	A	A	A	A	A	A	A	A	A	A	A	A	A	A	A	A	A	A	A	A	A	A	A	A	A	A	A	A	A	A	A	A	A	A	A	A	A	A	A	A	A	A	A	A	A
SCA6_57750924	A	B	A	A	A	A	A	A	A	A	A	A	A	A	A	A	A	A	A	A	A	A	A	A	A	A	A	A	A	A	A	A	A	A	A	A	A	A	A	A	A	A	A	A	A	A	A	A	A
SCA6_57836237	A	B	A	A	A	A	A	A	A	A	A	A	A	A	A	A	A	A	A	A	A	A	A	A	A	A	A	A	A	A	A	A	A	A	A	A	A	A	A	A	A	A	A	A	A	A	A	A	A
SCA6_57789136	A	B	A	A	A	A	A	A	A	A	A	A	A	A	A	A	A	A	A	A	A	A	A	A	A	A	A	-	A	A	A	A	A	A	A	A	A	A	A	A	A	A	A	A	A	A	A	A	A
SCA6_57761758	A	B	A	A	A	A	A	A	A	A	A	A	A	A	A	A	A	A	A	A	A	A	A	A	A	A	A	A	A	A	A	A	A	A	A	A	A	A	A	A	A	A	A	A	A	A	A	A	A
SCA6_57707912	A	B	A	A	A	A	A	A	A	A	A	A	A	A	A	A	A	A	A	A	A	A	A	A	A	A	A	A	A	A	A	A	A	A	A	A	A	A	A	A	A	A	A	A	A	A	A	A	A
SCA6_57835093	A	B	A	A	A	A	A	A	A	A	A	A	A	A	A	A	A	A	A	A	A	A	A	A	A	A	A	-	A	A	A	A	A	A	A	A	A	A	A	A	A	A	A	A	A	A	A	A	A
SCA6_57835120	A	B	A	A	A	A	A	A	A	A	A	A	A	A	A	A	A	A	A	A	A	A	A	A	A	A	A	-	A	A	A	A	A	A	A	A	A	A	A	A	A	A	A	A	A	A	A	A	A
SCA6_57760410	A	B	A	A	A	A	A	A	A	A	A	A	A	A	A	A	A	A	A	A	A	A	A	A	A	A	A	-	A	A	A	A	A	A	A	-	A	A	A	A	A	A	A	A	A	A	A	A	A
SCA6_57720446	A	B	A	A	A	A	A	A	A	A	A	A	A	A	A	A	A	-	A	A	A	A	A	A	A	A	A	A	A	A	-	A	A	A	A	B	A	A	A	A	A	A	A	A	A	A	A	A	A
SCA6_57725330	A	B	A	A	A	A	A	A	A	A	A	A	A	A	A	A	A	A	A	A	A	A	A	A	A	A	A	A	A	A	A	A	A	A	A	A	A	A	A	A	A	A	A	A	A	A	A	A	A
SCA6_57856890	A	B	A	A	A	A	A	A	A	A	A	A	A	A	A	A	A	A	A	A	A	A	A	A	A	A	A	A	A	A	A	A	A	A	A	A	A	A	A	A	A	A	A	A	A	A	A	A	A
SCA6_57899764	A	B	A	A	A	A	A	A	A	A	A	A	A	A	A	A	A	A	A	A	A	A	A	A	A	A	A	A	A	A	A	A	A	A	A	A	A	A	A	A	A	A	A	A	A	A	A	A	-
SCA6_57856117	A	B	A	A	A	A	A	A	-	A	A	A	A	A	A	A	A	A	A	A	A	A	A	A	A	A	A	-	A	A	A	A	A	A	A	A	A	A	-	A	A	A	A	A	A	A	A	A	A
SCA6_57856144	A	B	A	A	A	A	A	A	-	A	A	A	A	A	A	A	A	A	A	A	A	A	A	A	A	A	A	-	A	A	A	A	A	A	A	A	A	A	-	A	A	A	A	A	A	A	A	A	A
SCA6_57640124	A	B	A	A	A	A	A	A	A	A	A	A	A	A	A	A	A	A	A	A	A	A	A	A	A	A	A	-	A	A	A	A	A	A	A	A	A	A	A	A	A	A	A	A	A	A	A	A	A
SCA6_57769819	A	B	A	A	A	A	A	A	A	A	A	A	A	A	A	A	A	A	A	A	A	A	A	A	A	A	A	A	A	A	A	A	A	A	-	A	A	A	A	A	A	A	A	A	A	A	A	A	A
SCA6_57639936	A	B	A	A	A	A	A	A	A	A	A	A	A	A	A	A	A	A	A	A	A	A	A	A	A	A	A	A	A	A	-	A	A	A	A	A	A	A	A	A	A	A	A	A	A	A	A	-	A
SCA6_57636054	A	B	A	A	A	A	A	A	A	A	A	A	A	A	A	A	A	A	A	A	A	A	A	A	A	A	A	A	A	A	-	A	-	A	A	A	A	A	A	A	A	A	A	A	A	A	A	A	A
SCA6_18853331	A	B	A	A	A	A	A	A	-	A	A	A	A	A	A	A	A	A	A	A	A	A	A	A	A	A	A	A	A	A	A	A	A	A	A	A	A	A	A	A	A	A	A	A	A	A	A	A	A
SCA6_4981078	A	B	A	A	A	A	A	A	A	A	A	A	A	A	A	A	A	A	A	A	A	A	A	A	A	A	A	A	A	A	A	A	A	B	A	A	A	A	A	A	A	A	A	A	A	A	A	A	A
SCA6_20505641	A	B	A	A	A	A	A	A	A	A	A	A	A	A	A	A	A	A	A	A	A	A	A	A	A	A	A	A	A	A	A	A	A	A	A	A	A	A	A	A	A	A	A	A	A	A	A	A	A
SCA6_57854946	A	B	A	A	A	A	A	A	A	A	A	A	A	A	A	A	A	A	A	A	A	A	A	A	A	A	A	A	A	A	A	A	A	A	A	A	A	A	A	A	A	A	A	A	A	A	A	A	A
SCA6_20665152	A	B	A	A	A	A	A	A	A	A	A	A	A	-	-	A	A	A	A	A	A	A	A	A	A	A	A	A	A	A	A	A	A	A	A	A	-	A	-	A	A	A	A	A	A	-	A	A	A
SCA6_33270485	A	B	A	A	A	A	A	A	A	A	A	A	A	A	A	A	A	A	A	A	A	A	A	A	A	A	A	A	A	A	A	A	A	A	A	A	A	A	A	A	A	A	A	A	A	A	A	A	A
SCA6_43148823	A	B	-	A	A	A	A	A	A	A	A	A	A	A	A	A	A	A	A	A	A	A	A	A	A	B	A	A	A	A	A	A	A	A	A	A	A	A	A	A	A	A	A	A	A	A	A	A	A
SCA6_21483404	A	B	A	A	A	A	A	A	A	A	A	A	A	A	A	A	A	A	A	A	A	A	A	A	A	B	A	A	A	A	A	A	A	A	A	A	A	A	A	A	A	A	A	A	A	A	A	A	A
SCA6_13226539	A	B	A	A	A	A	A	A	A	A	A	A	A	A	A	A	A	A	A	A	A	A	A	A	A	A	A	A	A	A	A	A	A	A	A	A	A	A	A	A	A	A	A	A	A	A	A	A	A
SCA6_13252146	A	B	A	A	A	A	A	A	A	A	A	A	A	A	A	A	A	A	A	A	A	A	A	A	A	A	A	A	A	A	A	A	A	A	A	A	A	A	A	A	A	A	A	A	A	A	A	A	A
SCA6_45080244	A	B	A	A	A	A	A	A	A	A	A	A	A	A	A	A	A	A	A	A	A	A	A	A	A	A	A	A	A	A	A	A	A	A	A	A	A	A	A	A	A	A	A	A	A	A	A	A	A
SCA6_31350556	A	B	A	A	A	A	A	A	A	A	A	A	A	A	A	A	A	A	A	A	A	A	A	A	A	A	A	A	A	A	A	A	A	A	A	A	A	A	A	A	A	A	A	A	A	A	A	A	A
SCA6_44944917	A	B	A	A	A	A	A	A	A	A	A	A	A	-	A	A	A	A	A	A	A	A	A	A	A	A	A	A	A	A	A	A	A	A	A	A	A	A	A	A	A	A	A	A	A	A	A	A	A
SCA6_39028676	A	B	A	A	A	A	A	A	A	A	A	A	A	A	A	A	A	A	A	A	A	A	A	A	A	A	A	B	A	A	A	A	A	A	A	B	A	A	A	A	A	A	A	A	A	A	A	A	A
SCA6_39028647	A	B	A	A	A	A	A	A	A	A	A	A	A	A	A	A	A	A	A	A	A	A	A	A	A	A	A	B	A	A	A	A	A	A	A	B	A	A	A	A	A	A	A	A	A	A	A	A	A
SCA6_43908965	A	B	-	A	B	A	A	A	A	A	A	A	A	A	A	A	A	A	A	A	A	A	A	A	A	A	A	-	A	A	A	A	B	A	A	A	A	A	A	A	A	A	A	A	A	A	A	A	A
SCA6_6708403	A	B	A	A	-	-	-	-	-	A	-	A	-	A	A	-	A	A	B	A	-	A	A	A	A	-	A	A	A	A	A	A	-	A	A	A	-	A	-	-	A	A	A	A	A	A	A	-	A
SCA6_6708404	A	B	A	A	-	-	-	-	-	A	-	A	-	A	A	-	A	A	B	A	-	A	A	A	A	-	A	A	A	A	A	A	-	A	A	A	-	A	-	-	A	A	A	A	A	A	A	-	A
SCA6_6708398	A	B	A	A	-	-	-	-	-	A	-	A	-	A	A	-	A	A	B	A	-	A	A	A	A	-	A	A	A	A	A	A	-	A	A	A	-	A	-	-	A	A	A	A	A	A	A	-	A
SCA6_6708399	A	B	A	A	-	-	-	-	-	A	-	A	-	A	A	-	A	A	B	A	-	A	A	A	A	-	A	A	A	A	A	A	-	A	A	A	-	A	-	-	A	A	A	A	A	A	A	-	A
SCA6_10677303	A	B	-	A	A	A	A	-	-	A	-	-	-	-	-	-	A	A	-	A	A	A	-	A	A	A	A	A	-	-	A	A	A	A	-	A	-	A	-	A	A	A	A	-	-	A	A	A	-
SCA6_10568433	A	B	-	A	A	A	A	-	-	A	A	A	A	A	A	B	A	A	-	A	A	A	-	A	A	A	A	A	-	A	A	A	A	A	A	-	A	A	-	A	A	A	A	-	-	A	A	A	-
SCA6_8170583	A	B	-	A	-	A	A	-	-	A	A	A	A	A	A	B	A	A	-	A	A	A	-	A	A	A	A	A	-	A	A	A	A	A	A	A	A	A	A	A	A	A	A	-	-	A	A	A	-
SCA6_7694599	A	B	-	A	-	A	A	-	-	A	A	A	A	A	A	A	A	A	-	A	A	A	-	A	A	-	A	A	-	A	A	A	A	A	A	A	A	A	A	A	A	A	A	-	-	A	A	A	B
SCA6_7694597	A	B	-	A	-	A	A	-	-	A	A	A	A	A	A	A	A	A	-	A	A	A	-	A	A	-	A	A	-	A	A	A	A	A	A	A	A	A	A	A	A	A	A	-	-	A	A	A	B
SCA6_7694594	A	B	-	A	-	A	A	-	-	A	A	A	A	A	A	A	A	A	-	A	A	A	-	A	A	-	A	A	-	A	A	A	A	A	A	A	A	A	A	A	A	A	A	-	-	A	A	A	B
SCA6_10660034	A	B	-	A	A	A	A	-	-	A	A	A	A	A	A	A	A	A	-	A	A	A	-	A	A	A	A	A	-	A	A	A	A	A	A	A	A	A	A	A	A	A	A	-	-	A	A	A	-
SCA6_10660057	A	B	-	A	A	A	A	-	-	A	A	A	A	A	A	A	A	A	-	A	A	A	-	A	A	A	A	A	-	A	A	A	A	A	A	A	A	-	A	A	A	A	A	-	-	A	A	A	-
SCA6_10449733	A	B	-	A	A	A	A	-	-	A	A	A	A	A	A	A	A	A	-	A	A	A	-	A	A	A	A	A	-	A	A	A	A	A	A	A	A	A	-	A	A	A	A	-	-	A	A	A	-
SCA6_10670482	A	B	-	A	A	A	A	-	-	A	A	A	A	A	A	-	A	A	-	A	A	A	-	A	A	A	A	A	-	A	A	A	A	A	A	A	A	A	A	-	A	A	A	-	-	A	A	A	-
SCA6_10395379	A	B	-	A	A	A	A	-	-	A	A	A	A	A	A	A	A	A	-	A	A	A	-	A	A	A	A	A	-	A	A	A	A	A	A	A	A	A	A	A	A	A	A	-	-	A	B	A	-
SCA6_10395411	A	B	-	A	A	A	A	-	-	A	A	A	A	A	A	A	A	A	-	A	A	A	-	A	A	A	A	A	-	A	A	A	A	A	A	A	A	A	A	A	A	A	A	-	-	A	B	A	-
SCA6_10494055	A	B	-	A	A	A	A	-	-	A	A	A	A	A	A	A	A	A	-	A	A	A	-	A	A	A	A	A	-	A	A	A	A	A	A	A	A	A	A	A	A	A	A	-	-	A	B	A	-
SCA6_10234394	A	B	B	A	A	A	A	-	-	A	A	A	A	A	A	A	A	A	-	A	A	A	-	A	A	A	A	A	-	A	A	A	A	A	A	A	A	A	A	A	A	A	A	-	-	A	B	A	-
SCA6_10234443	A	B	B	A	A	A	A	-	-	A	A	A	A	A	A	A	A	A	-	A	A	A	-	A	A	A	A	A	-	A	A	A	A	A	A	A	A	A	A	A	A	A	A	-	-	A	B	A	-
SCA6_9908036	A	B	B	A	A	A	A	-	-	A	A	A	A	A	A	A	A	A	-	A	A	A	-	A	A	-	A	A	-	A	A	A	A	A	A	A	A	A	A	A	A	A	A	-	-	A	B	A	-
SCA6_9993257	A	B	-	A	A	A	A	-	-	A	A	A	A	A	A	A	A	-	-	A	A	-	-	A	A	A	A	A	-	A	A	A	A	A	A	A	A	A	-	A	A	A	A	-	-	A	A	A	-
SCA6_9993286	A	B	-	A	A	A	A	-	-	A	A	A	A	A	A	A	A	-	-	A	A	-	-	A	A	A	A	A	-	A	A	A	A	A	A	A	A	A	-	A	A	A	A	-	-	A	A	A	-
SCA6_9993295	A	B	-	A	A	A	A	-	-	A	A	A	A	A	A	A	A	-	-	A	A	-	-	A	A	A	A	A	-	A	A	A	A	A	A	A	A	A	-	A	A	A	A	-	-	A	A	A	-
SCA6_10100863	A	B	B	A	A	A	A	-	-	A	A	A	A	A	A	A	A	A	-	A	A	A	-	A	A	A	A	A	-	-	A	A	A	A	A	A	A	A	A	A	A	A	A	-	-	A	A	-	-
SCA6_10670773	A	B	-	A	A	A	A	-	-	A	A	A	A	A	A	A	A	A	-	A	A	A	-	A	A	A	A	A	-	A	A	A	A	A	A	A	A	A	A	A	A	A	A	-	-	A	A	A	-
SCA6_10231188	A	B	-	A	A	A	A	-	-	A	A	A	A	A	A	A	A	A	-	A	A	A	-	A	A	A	A	A	-	A	A	A	A	A	A	A	A	A	A	A	A	A	A	-	-	A	A	A	-
SCA6_10231199	A	B	-	A	A	A	A	-	-	A	A	A	A	A	A	A	A	A	-	A	A	A	-	A	A	A	A	A	-	A	A	A	A	A	A	A	A	A	A	A	A	A	A	-	-	A	A	A	-
SCA6_10672468	A	B	A	A	A	A	A	-	-	A	A	A	A	A	A	A	A	A	-	A	A	A	-	A	A	A	A	-	-	A	A	A	A	A	A	A	A	A	A	A	A	A	A	-	-	A	A	A	-
SCA6_10478046	A	B	-	A	A	A	A	-	-	A	A	A	A	A	A	A	A	A	-	A	A	A	-	A	A	A	A	A	-	A	A	A	A	A	A	A	A	A	A	A	A	A	A	-	-	A	A	A	B
SCA6_10478052	A	B	-	A	A	A	A	-	-	A	A	A	A	A	A	A	A	A	-	A	A	A	-	A	A	A	A	A	-	A	A	A	A	A	A	A	A	A	A	A	A	A	A	-	-	A	A	A	B
SCA6_9959686	A	B	B	A	A	-	A	-	-	A	A	A	A	A	B	A	A	A	-	A	A	A	-	-	A	A	A	A	-	A	-	A	-	A	A	A	A	A	A	A	A	-	A	-	-	A	A	A	-
SCA6_10430065	A	B	-	A	A	A	A	-	-	A	-	A	A	A	A	-	-	-	-	A	A	A	-	A	-	A	-	-	-	-	-	-	A	A	A	-	A	A	-	-	-	A	A	-	-	A	-	-	-
SCA6_10042902	A	B	-	A	A	A	A	-	-	A	-	A	A	A	A	-	A	-	-	A	A	-	-	A	A	A	A	-	-	-	-	A	-	A	A	-	-	A	-	A	A	A	A	-	-	A	A	A	-
SCA6_10626657	A	B	-	A	A	-	A	-	-	A	A	A	A	A	-	-	A	-	-	A	A	A	-	A	A	A	A	A	-	A	A	A	A	A	A	A	A	A	A	A	A	A	A	-	-	A	A	A	-
SCA6_10626699	A	B	-	A	A	-	A	-	-	A	A	A	A	A	-	-	A	-	-	A	A	A	-	A	A	A	A	A	-	A	A	A	A	A	A	A	A	A	A	A	A	A	A	-	-	A	A	A	-
SCA6_10020187	A	B	-	A	A	A	A	-	-	A	A	A	A	A	A	A	A	A	-	A	A	A	-	A	A	A	A	A	-	A	A	A	A	A	A	-	-	A	A	A	A	A	A	-	-	A	A	A	-
SCA6_10020177	A	B	-	A	A	A	A	-	-	A	A	A	A	A	A	A	A	A	-	A	A	A	-	A	A	A	A	A	-	A	A	A	A	A	A	-	-	A	A	A	A	A	A	-	-	A	A	A	-
SCA6_10671035	A	B	-	A	A	A	A	-	-	A	A	A	A	A	A	A	A	A	-	A	A	A	-	A	A	A	A	A	-	A	A	A	A	A	A	A	A	A	A	A	A	A	A	-	-	A	A	A	-
SCA6_10613546	A	B	B	A	A	A	A	-	-	A	A	A	A	A	A	A	A	A	-	A	A	A	-	A	A	A	A	A	-	A	A	A	A	A	A	-	A	A	A	A	A	A	A	-	-	A	B	A	-
SCA6_10411697	A	B	-	A	A	A	A	-	-	A	A	A	A	A	A	A	A	A	-	A	A	A	-	A	A	A	A	A	-	A	A	A	A	A	A	A	A	A	A	A	A	A	A	-	-	A	A	A	-
SCA6_10670368	A	B	-	A	A	A	A	-	-	A	A	A	A	A	A	A	A	A	-	A	A	A	-	A	A	A	A	A	-	A	A	A	A	A	A	A	A	A	A	A	A	A	A	-	-	A	A	A	-
SCA6_10615244	A	B	-	A	A	A	A	-	-	A	A	A	A	A	A	A	A	A	-	A	A	A	-	A	A	A	A	A	-	A	A	A	A	A	A	A	A	A	-	A	A	A	A	-	-	A	A	A	-
SCA6_10230657	A	B	B	A	A	A	A	-	-	A	A	A	A	A	A	A	A	A	-	A	A	A	-	A	A	A	A	A	-	A	A	A	A	A	A	A	A	A	A	A	A	A	A	-	-	A	A	A	-
SCA6_10230617	A	B	B	A	A	A	A	-	-	A	A	A	A	A	A	A	A	A	-	A	A	A	-	A	A	A	A	A	-	A	A	A	A	A	A	A	A	A	A	A	A	A	A	-	-	A	A	A	-
SCA6_10670582	A	B	-	A	A	A	A	-	-	A	A	A	A	A	A	A	A	A	-	A	A	A	-	A	A	A	A	-	-	A	A	A	A	A	A	A	A	A	A	A	-	A	A	-	-	A	A	A	-
SCA6_10234241	A	B	-	A	A	A	A	-	-	A	A	A	A	A	A	A	-	A	-	A	A	A	-	A	A	A	A	A	-	A	A	A	A	A	A	A	A	A	A	A	A	A	A	-	-	A	A	A	-
SCA6_10230781	A	B	B	A	A	A	A	-	-	A	A	A	A	A	A	A	A	A	-	A	A	A	-	A	A	A	A	A	-	A	A	A	A	A	A	A	A	A	A	A	A	A	A	-	-	A	A	A	-
SCA6_10574535	A	B	B	A	A	A	A	-	-	A	A	A	A	A	A	A	A	A	-	A	A	A	B	A	A	A	A	-	-	A	A	A	A	A	A	A	A	A	A	A	A	A	A	-	-	A	A	A	-
SCA6_10456774	A	B	B	A	A	A	A	B	B	A	A	A	A	A	A	A	A	A	B	A	A	A	B	A	A	A	A	A	B	A	A	A	A	A	A	A	A	A	A	A	A	A	A	B	B	A	A	A	B
SCA6_10032395	A	B	B	A	A	A	A	B	B	A	A	A	A	A	A	A	A	A	B	A	A	A	B	A	A	A	A	-	-	A	A	A	-	A	-	-	-	A	A	A	A	A	A	B	B	A	A	A	B
SCA6_10500442	A	B	-	A	A	A	A	B	B	A	A	A	A	-	A	A	A	A	B	A	A	A	B	A	A	A	A	A	-	A	A	A	A	A	A	A	A	A	A	A	A	A	A	B	B	A	A	-	B
SCA6_9536577	A	B	A	A	A	A	A	-	-	A	A	A	A	A	A	A	A	A	-	A	A	A	B	A	A	A	A	A	B	A	A	A	A	A	A	A	A	A	-	A	A	A	A	-	B	A	-	A	B
SCA6_7722925	A	B	-	A	-	A	A	-	-	A	A	A	A	A	A	A	A	A	-	A	A	A	-	A	A	A	A	A	-	A	A	A	A	A	A	-	A	A	A	A	A	A	A	-	-	A	B	A	-
SCA6_7766132	A	B	-	A	-	A	A	-	-	-	A	A	A	A	A	A	A	A	-	A	A	A	-	A	A	A	A	A	-	A	-	-	A	B	A	-	A	-	A	A	A	A	A	-	-	A	B	A	-
SCA6_7766158	A	B	-	A	-	A	A	-	-	-	A	A	A	A	A	A	A	A	-	A	A	A	-	A	A	A	A	A	-	A	-	-	A	B	A	-	A	-	A	A	A	A	A	-	-	A	B	A	-
SCA6_7822417	A	B	-	A	-	A	A	-	-	A	A	A	A	A	A	A	A	A	-	A	A	A	-	A	A	A	A	A	-	A	A	A	A	B	A	A	A	A	A	A	A	A	A	-	-	A	B	A	-
SCA6_7878258	A	B	-	A	-	A	A	-	-	A	A	A	A	A	A	A	A	A	-	A	A	A	-	A	A	A	A	A	-	A	A	A	A	B	A	A	A	A	A	A	A	A	A	-	-	A	A	A	-
SCA6_7831334	A	B	-	A	-	A	A	-	-	A	A	A	-	A	A	A	A	A	-	A	A	A	-	A	A	A	A	-	-	A	-	A	A	A	A	A	A	A	A	A	A	A	A	-	-	A	A	A	-
SCA6_7820065	A	B	-	A	-	-	A	-	-	A	A	A	A	-	A	-	A	-	-	A	A	A	-	A	A	A	A	A	-	A	-	-	A	-	-	A	-	A	-	-	A	A	A	-	-	-	-	A	-
SCA6_7820096	A	B	-	A	-	-	A	-	-	A	A	A	A	-	A	-	A	-	-	A	A	A	-	A	A	A	A	A	-	A	-	-	A	-	-	A	-	A	-	-	A	A	A	-	-	-	-	A	-
SCA6_8168764	A	B	-	A	-	A	A	-	-	A	A	A	A	-	A	A	A	-	-	A	A	-	-	A	A	A	A	A	-	-	-	A	A	A	-	-	A	A	-	A	-	A	A	-	-	A	A	A	-
SCA6_7719857	A	B	-	A	-	A	A	-	-	A	A	A	A	A	A	A	A	-	-	A	A	A	-	A	A	-	A	A	-	A	A	A	A	B	A	A	A	A	A	A	A	A	A	-	-	A	A	A	-
SCA6_7719829	A	B	-	A	-	A	A	-	-	A	A	A	A	A	A	A	A	-	-	A	A	A	-	A	A	-	A	A	-	A	A	A	A	B	A	A	A	A	A	A	A	A	A	-	-	A	A	A	-
SCA6_7719877	A	B	-	A	-	A	A	-	-	A	A	A	A	A	A	A	A	-	-	A	A	A	-	A	A	-	A	A	-	A	A	A	A	B	A	A	A	A	A	A	A	A	A	-	-	A	A	A	-
SCA6_8090739	A	B	-	A	-	A	A	-	-	A	A	A	A	A	A	A	A	A	-	A	A	A	-	A	A	A	A	-	-	A	-	A	A	A	A	A	A	A	A	A	A	A	A	-	-	A	A	A	-
SCA6_10677034	A	B	-	-	A	A	-	-	-	-	-	A	-	-	A	A	-	A	-	A	A	A	-	A	A	-	A	-	-	A	A	A	A	A	A	-	-	A	-	A	A	A	-	-	-	-	A	-	-
SCA6_10493883	A	B	A	A	A	A	A	-	-	A	A	A	A	A	A	A	A	A	-	A	A	A	-	A	A	A	A	-	-	A	A	A	A	-	A	-	-	-	-	A	A	A	A	-	-	A	-	A	-
SCA6_10029581	A	B	-	A	A	A	A	-	-	A	A	A	A	A	A	A	A	-	-	A	A	A	-	A	A	A	A	-	-	A	A	-	A	A	A	-	A	A	-	-	A	A	A	A	A	A	B	A	-
SCA6_10480303	A	B	-	A	A	A	A	-	-	A	-	A	A	A	A	A	A	A	-	A	A	A	-	A	A	A	A	-	-	A	A	-	A	A	A	-	A	A	-	A	A	A	A	-	-	A	B	A	A
SCA6_10394697	A	B	-	-	A	A	A	-	-	A	A	A	A	A	A	A	A	A	-	A	A	A	-	A	A	A	A	A	-	A	-	A	-	A	A	-	A	A	A	A	A	A	A	-	-	A	B	A	-
SCA6_10492960	A	B	B	A	A	A	A	-	-	A	A	A	A	A	A	A	A	A	-	A	A	A	-	A	A	A	A	A	-	A	-	A	A	A	A	A	A	A	A	A	A	-	A	-	-	A	B	A	-
SCA6_10660001	A	B	-	-	-	A	A	-	-	A	A	A	A	A	A	A	A	A	-	A	A	A	-	A	A	-	A	A	-	A	-	A	A	-	-	-	-	A	A	-	A	A	A	-	-	A	-	A	-
SCA6_7925058	A	B	-	A	-	A	A	-	-	A	A	A	A	-	A	A	A	A	-	-	-	A	B	A	A	A	A	A	-	A	A	A	A	A	A	-	-	A	-	A	A	A	A	-	-	A	-	A	B
SCA6_7925031	A	B	-	A	-	A	A	-	-	A	A	A	A	-	A	A	A	A	-	-	-	A	B	A	A	A	A	A	-	A	A	A	A	A	A	-	-	A	-	A	A	A	A	-	-	A	-	A	B
SCA6_7989166	A	B	-	A	-	A	A	-	-	A	A	A	A	A	A	A	A	A	-	A	A	A	-	A	-	A	A	A	-	A	A	A	A	A	A	A	A	A	A	A	A	A	A	-	-	A	A	A	-
SCA6_8139446	A	B	-	A	-	A	A	-	-	A	A	A	A	A	A	A	A	A	-	A	A	A	-	A	A	A	A	A	-	A	A	A	A	A	A	A	A	A	A	A	A	A	A	-	-	A	A	A	-
SCA6_7831214	A	B	-	A	-	A	A	-	-	A	A	A	A	A	A	A	A	A	-	A	A	A	-	A	A	A	A	A	-	A	A	A	A	B	A	A	A	A	A	A	A	A	A	-	-	A	A	A	-
SCA6_7835024	A	B	-	A	-	A	A	-	-	A	A	A	A	A	A	A	A	-	-	A	A	A	-	A	A	A	A	A	-	A	A	A	A	B	A	A	A	A	A	A	A	A	A	-	-	A	A	A	-
SCA6_8170633	A	B	-	A	-	A	A	-	-	A	A	A	A	A	A	A	A	-	-	A	A	A	-	A	A	A	A	A	-	A	A	A	A	B	A	-	A	A	A	A	A	A	A	-	-	A	A	A	-
SCA6_7832023	A	B	-	A	-	A	A	-	-	A	A	A	A	A	A	A	A	A	-	A	A	A	-	A	A	A	A	A	-	A	A	A	A	B	A	A	A	A	A	A	A	A	A	-	-	A	A	A	-
SCA6_7832029	A	B	-	A	-	A	A	-	-	A	A	A	A	A	A	A	A	A	-	A	A	A	-	A	A	A	A	A	-	A	A	A	A	B	A	A	A	A	A	A	A	A	A	-	-	A	A	A	-
SCA6_7929263	A	B	-	A	-	A	A	-	-	A	A	A	A	A	A	A	A	A	-	A	A	A	-	A	A	A	A	A	-	A	A	A	A	B	A	A	A	A	A	A	A	A	A	-	-	A	A	A	-
SCA6_7931538	A	B	-	A	-	A	A	-	-	A	A	A	A	-	A	A	-	A	-	A	A	A	-	A	A	A	-	A	-	-	-	A	-	B	A	A	-	-	-	A	A	A	A	-	-	A	A	A	-
SCA6_7931541	A	B	-	A	-	A	A	-	-	A	A	A	A	-	A	A	-	A	-	A	A	A	-	A	A	A	-	A	-	-	-	A	-	B	A	A	-	-	-	A	A	A	A	-	-	A	A	A	-
SCA6_7770357	A	B	-	A	-	A	A	-	-	A	A	A	A	A	A	A	A	A	-	A	A	A	-	A	A	A	A	A	-	A	A	A	A	B	A	A	A	A	A	A	A	A	A	-	-	A	A	A	-
SCA6_7820481	A	B	-	A	-	A	A	-	-	A	A	A	A	A	A	A	A	A	-	A	A	A	-	A	A	A	A	A	-	A	A	A	A	B	A	A	A	A	A	A	A	A	A	-	-	A	B	A	-
SCA6_7829485	A	B	-	A	-	A	A	-	-	A	A	A	A	A	A	A	B	A	-	A	A	A	-	A	A	A	A	A	-	A	A	A	A	B	A	A	A	A	A	A	A	A	A	-	-	A	B	A	-
SCA6_7929338	A	B	-	A	-	A	A	-	-	A	A	A	A	A	A	A	B	A	-	A	A	A	-	A	A	A	A	A	-	A	A	A	A	B	A	A	A	A	A	A	A	A	A	-	-	A	B	A	-
SCA6_7929348	A	B	-	A	-	A	A	-	-	A	A	A	A	A	A	A	B	A	-	A	A	A	-	A	A	A	A	A	-	A	A	A	A	B	A	A	A	A	A	A	A	A	A	-	-	A	B	A	-
SCA6_7929339	A	B	-	A	-	A	A	-	-	A	A	A	A	A	A	A	B	A	-	A	A	A	-	A	A	A	A	A	-	A	A	A	A	B	A	A	A	A	A	A	A	A	A	-	-	A	B	A	-
SCA6_7939281	A	B	-	-	-	A	A	-	-	A	A	A	A	A	A	A	A	-	-	A	A	A	-	A	A	A	A	A	-	A	A	A	A	B	A	A	A	A	A	A	A	A	A	-	-	-	A	A	-
SCA6_7929647	A	B	-	A	-	A	A	-	-	A	A	A	A	A	A	A	A	-	-	A	A	A	-	A	A	-	A	-	-	A	-	A	A	A	A	-	-	A	A	A	A	A	A	-	-	A	A	A	-
SCA6_7929607	A	B	-	A	-	A	A	-	-	A	A	A	A	A	A	A	A	A	-	A	A	A	-	A	A	A	A	A	-	A	A	A	A	A	A	A	A	A	A	A	A	A	A	-	-	A	A	A	-
SCA6_8037683	A	B	-	A	-	A	A	-	-	A	A	A	A	A	A	A	A	A	-	A	A	A	-	A	A	A	A	A	-	A	A	A	A	A	A	A	A	A	A	A	A	A	A	-	-	A	B	A	-
SCA6_8084950	A	B	-	A	-	A	A	-	-	A	A	A	A	A	A	A	A	A	-	A	A	A	-	A	A	A	A	A	-	A	A	A	A	A	A	A	A	A	A	A	A	A	A	-	-	A	B	A	-
SCA6_7831409	A	B	-	A	-	A	A	-	-	A	A	A	A	A	A	A	A	A	-	A	A	A	-	A	A	A	A	A	-	A	A	A	A	A	A	A	A	A	A	A	A	A	A	-	-	A	B	A	B
SCA6_8179815	A	B	-	A	-	A	A	-	-	A	A	A	A	A	A	A	A	A	-	A	A	A	-	A	A	A	A	A	-	A	A	A	A	A	A	A	A	A	A	A	A	A	A	-	-	A	B	A	-
SCA6_7849200	A	B	-	A	-	A	A	-	-	A	A	A	A	A	A	A	A	A	-	A	A	A	-	A	A	-	A	A	-	A	A	A	A	B	A	A	A	A	A	A	A	A	A	-	-	A	A	A	-
SCA6_7926416	A	B	-	A	-	A	A	-	-	A	A	A	A	A	A	A	A	A	-	A	A	A	-	A	A	A	A	A	-	A	A	A	A	B	A	A	A	A	A	A	A	A	A	-	-	A	A	A	-
SCA6_7983223	A	B	-	A	-	A	A	-	-	A	A	A	A	-	A	A	A	A	-	A	A	A	-	A	A	-	A	A	-	A	A	A	A	B	A	A	-	A	A	A	A	A	A	-	-	A	A	A	-
SCA6_7745726	A	B	-	A	-	A	A	-	-	A	A	A	A	A	A	A	A	-	-	A	A	A	-	A	A	A	A	A	-	A	A	A	A	A	A	-	A	A	A	A	A	A	A	-	-	A	-	A	-
SCA6_8001391	A	B	-	A	B	-	-	-	-	A	-	A	A	A	A	A	A	A	-	-	A	A	-	A	A	A	A	-	-	A	-	A	-	-	A	-	-	A	A	A	-	-	A	-	-	-	B	A	-
SCA6_7874917	A	B	-	A	-	A	-	-	-	A	A	A	A	A	A	A	-	A	-	A	A	A	-	-	A	-	A	A	-	A	A	A	A	A	-	A	-	A	-	A	A	-	A	-	-	A	-	A	-
SCA6_7874912	A	B	-	A	-	A	-	-	-	A	A	A	A	A	A	A	-	A	-	A	A	A	-	-	A	-	A	A	-	A	A	A	A	A	-	A	-	A	-	A	A	-	A	-	-	A	-	A	-
SCA6_8159937	A	B	-	A	-	A	A	-	-	A	A	A	A	A	A	-	A	-	-	A	A	-	-	A	A	A	A	-	-	-	-	A	A	A	A	-	A	A	-	A	-	A	A	-	-	A	-	A	B
SCA6_7831874	A	B	-	A	-	A	A	-	-	A	A	A	A	A	A	A	A	A	-	A	A	A	-	A	A	A	A	-	-	-	-	A	A	A	A	A	A	A	A	A	A	A	B	-	-	A	A	A	-
SCA6_7831899	A	B	-	A	-	A	A	-	-	A	A	A	A	A	A	A	A	A	-	A	A	A	-	A	A	A	A	-	-	-	-	A	A	A	A	A	A	A	A	A	A	A	B	-	-	A	A	A	-
SCA6_8133455	A	B	-	A	-	A	A	-	-	A	A	A	A	A	A	A	A	A	-	A	A	A	-	A	A	A	A	A	-	A	A	A	-	B	A	A	A	A	A	A	A	A	B	-	-	A	B	A	-
SCA6_8028212	A	B	-	A	-	A	A	-	-	A	A	A	A	A	A	A	A	A	-	A	A	A	-	A	A	A	A	-	-	A	A	A	A	A	A	A	A	A	A	A	A	A	A	-	-	A	B	A	-
SCA6_8052987	A	B	-	A	-	A	A	-	-	A	A	A	A	A	A	A	A	A	-	A	A	A	-	A	A	A	A	-	-	A	A	A	A	A	A	A	A	A	A	A	A	A	A	-	-	A	B	A	-
SCA6_8076394	A	B	-	A	-	A	A	-	-	A	A	A	A	A	A	A	A	A	-	A	A	A	B	A	A	A	A	A	-	A	A	A	A	A	A	A	A	A	A	A	A	A	A	-	-	A	B	A	-
SCA6_8134381	A	B	-	-	-	A	A	-	-	A	A	A	A	A	A	A	A	-	-	-	A	A	-	A	A	A	A	A	-	A	A	A	A	A	A	A	-	A	A	A	A	A	A	-	-	-	B	A	-
SCA6_7885510	A	B	-	A	-	-	-	-	-	A	A	A	A	A	A	A	A	-	-	A	A	A	-	-	A	A	A	-	-	A	A	A	A	A	A	-	-	-	A	A	A	A	A	-	-	A	-	-	-
SCA6_25575088	A	B	-	-	A	A	A	A	A	A	A	-	A	A	A	A	A	A	A	-	-	A	A	A	A	A	A	A	A	-	A	A	A	A	A	A	B	A	A	A	A	A	A	A	A	-	-	A	A
SCA6_36622876	A	B	-	B	-	B	B	B	-	B	B	B	B	B	B	B	B	B	-	B	B	B	B	-	B	-	B	-	B	-	B	B	B	B	-	B	-	B	B	B	B	B	B	B	B	A	B	-	-
SCA6_36622908	A	B	-	B	-	B	B	B	-	B	B	B	B	B	B	B	B	B	-	B	B	B	B	-	B	-	B	-	B	-	B	B	B	B	-	B	-	B	B	B	B	B	B	B	B	A	B	-	-
SCA6_34028484	A	B	B	B	A	B	B	B	B	B	B	B	B	B	B	B	B	B	B	B	B	B	B	B	B	B	B	A	A	B	B	B	A	B	B	B	B	B	A	B	-	B	A	B	B	B	B	B	B
SCA6_48314607	A	B	A	A	A	A	A	A	A	A	A	A	A	A	A	A	A	A	A	A	A	A	A	A	A	A	A	A	B	A	A	A	A	A	A	A	A	A	A	A	A	A	A	A	A	A	A	A	A
SCA6_14719910	A	B	B	B	B	B	B	B	B	B	B	B	B	B	A	B	B	B	B	B	B	-	A	B	B	B	B	B	B	B	B	B	B	B	B	B	B	B	B	B	B	B	B	B	B	B	B	B	B
SCA6_9831573	A	B	B	B	B	B	B	B	B	B	B	B	B	-	B	B	B	B	B	B	B	B	B	B	B	B	B	-	B	B	B	B	-	B	B	B	B	B	-	A	B	B	B	B	B	B	B	B	-
SCA6_38886738	A	B	B	B	B	B	B	B	B	B	B	B	B	B	B	B	B	B	B	B	B	B	B	B	B	B	B	B	B	B	B	B	A	B	B	B	B	B	B	B	B	B	B	B	B	B	B	B	B
SCA6_12778576	A	B	-	B	B	B	-	B	B	B	B	B	B	-	B	B	B	B	B	B	B	B	B	B	-	-	B	B	B	B	B	B	B	B	-	B	B	-	B	B	B	-	B	B	B	B	B	B	B
SCA6_44667261	A	B	B	B	B	B	B	B	B	B	B	B	B	A	B	B	B	-	B	B	B	B	B	B	B	B	B	B	B	B	B	B	B	B	B	B	B	B	B	B	B	B	B	B	B	B	B	B	B
SCA6_52007475	A	B	A	B	A	A	A	A	A	A	A	A	A	B	A	A	A	B	A	A	A	B	A	A	A	A	B	A	A	A	A	A	A	A	A	A	A	A	A	A	A	A	A	A	A	B	A	A	A
SCA6_43175305	A	B	-	A	A	B	A	A	A	A	A	A	B	B	A	A	A	-	A	A	A	A	A	A	A	A	B	A	A	A	A	A	A	A	A	A	-	A	B	A	A	A	A	A	-	-	A	A	A
SCA7_601630	A	B	-	B	B	B	B	B	B	B	B	B	B	B	B	B	B	B	-	-	A	B	B	B	B	-	A	-	B	B	-	B	B	B	B	B	B	-	B	-	-	B	B	B	B	B	B	-	B
SCA7_26700356	A	B	A	B	B	B	B	B	B	B	B	B	B	B	B	B	B	A	B	B	B	B	B	B	B	B	B	B	B	B	B	B	B	B	B	B	B	A	B	B	B	B	B	B	A	B	B	B	B
SCA7_48200864	A	B	-	B	B	-	B	B	B	-	B	B	B	B	B	B	B	-	-	B	B	B	B	B	B	B	B	B	B	B	B	B	B	B	B	A	-	A	B	B	B	B	B	B	-	B	-	B	B
SCA7_48200822	A	B	-	B	B	-	B	B	B	-	B	-	B	B	B	B	B	-	-	B	B	B	B	B	B	B	B	-	-	B	B	B	-	B	B	B	-	B	-	B	B	B	B	B	-	B	-	B	-
SCA7_48200826	A	B	-	B	B	-	B	B	B	-	B	-	B	B	B	B	B	-	-	B	B	B	B	B	B	B	B	-	-	B	B	B	-	B	B	B	-	B	-	B	B	B	B	B	-	B	-	B	-
SCA7_34801851	A	B	B	B	B	B	B	B	B	B	B	B	B	B	B	B	B	A	B	B	B	B	B	B	B	B	B	B	B	B	B	B	B	B	B	B	B	B	B	B	B	B	B	B	B	B	B	B	B
SCA7_9764453	A	B	B	B	A	B	B	B	B	B	B	B	B	B	B	B	B	B	B	B	B	B	B	B	B	B	B	B	B	B	B	B	B	B	B	B	B	B	B	B	B	B	B	B	B	B	B	B	-
SCA7_9764492	A	B	B	B	A	B	B	B	B	B	B	B	B	B	B	B	B	B	B	B	B	B	B	B	B	B	B	B	B	B	B	B	B	B	B	B	B	B	B	B	B	B	B	B	B	B	B	B	-
SCA7_9764496	A	B	B	B	A	B	B	B	B	B	B	B	B	B	B	B	B	B	B	B	B	B	B	B	B	B	B	B	B	B	B	B	B	B	B	B	B	B	B	B	B	B	B	B	B	B	B	B	-
SCA7_9764500	A	B	B	B	A	B	B	B	B	B	B	B	B	B	B	B	B	B	B	B	B	B	B	B	B	B	B	B	B	B	B	B	B	B	B	B	B	B	B	B	B	B	B	B	B	B	B	B	-
SCA7_28235343	A	B	B	B	B	B	B	B	B	B	B	B	B	B	B	B	B	B	B	B	B	B	B	B	B	B	B	B	A	B	B	B	B	B	B	B	B	B	A	B	B	B	B	B	B	B	B	B	B
SCA7_44149643	A	B	B	B	B	B	B	B	B	B	B	B	B	A	B	B	B	B	B	B	B	B	B	B	B	B	B	-	B	B	-	B	A	B	B	A	B	B	B	B	B	B	B	B	B	B	B	B	B
SCA7_44149659	A	B	B	B	B	B	B	B	B	B	B	B	B	A	B	B	B	B	B	B	B	B	B	B	B	B	B	-	B	B	-	B	A	B	B	A	B	B	B	B	B	B	B	B	B	B	B	B	B
SCA7_44149685	A	B	B	B	B	B	B	B	B	B	B	B	B	A	B	B	B	B	B	B	B	B	B	B	B	B	B	-	B	B	-	B	A	B	B	A	B	B	B	B	B	B	B	B	B	B	B	B	B
SCA7_44149692	A	B	B	B	B	B	B	B	B	B	B	B	B	A	B	B	B	B	B	B	B	B	B	B	B	B	B	-	B	B	-	B	A	B	B	A	B	B	B	B	B	B	B	B	B	B	B	B	B
SCA7_36854123	A	B	B	B	B	B	B	B	B	B	B	B	B	B	B	B	B	-	B	B	B	B	B	B	B	B	B	-	B	B	B	A	A	B	B	-	-	B	B	B	B	B	B	B	B	B	B	B	B
SCA7_36854126	A	B	B	B	B	B	B	B	B	B	B	B	B	B	B	B	B	-	B	B	B	B	B	B	B	B	B	-	B	B	B	A	A	B	B	-	-	B	B	B	B	B	B	B	B	B	B	B	B
SCA7_601589	A	B	B	B	B	B	B	B	B	B	B	A	B	B	B	B	B	B	B	B	B	B	B	B	B	B	B	B	B	B	B	B	B	B	B	A	-	B	B	B	B	B	B	B	B	A	B	B	B
SCA7_34944875	A	B	B	B	B	B	B	B	B	B	B	B	B	B	B	B	B	B	B	B	B	B	B	B	B	B	B	-	B	B	B	B	B	B	B	A	B	B	B	B	B	B	B	B	B	B	B	B	B
SCA7_9914780	A	B	A	A	A	B	B	A	A	A	A	A	A	A	A	A	A	A	A	A	A	A	A	A	A	A	A	A	A	A	B	A	A	A	A	A	A	A	A	A	A	B	A	A	A	A	B	A	A
SCA7_35280167	A	B	-	A	A	A	A	A	A	A	A	A	A	-	A	A	A	-	A	-	A	A	B	A	A	A	A	-	A	A	-	-	A	-	A	A	A	A	-	A	A	A	A	-	-	-	B	B	-
SCA7_35280189	A	B	-	A	A	A	A	A	A	A	A	A	A	-	A	A	A	-	A	-	A	A	B	A	A	A	A	-	A	A	-	-	A	-	A	A	A	A	-	A	A	A	A	-	-	-	B	B	-
SCA7_26297665	A	B	-	A	A	A	A	A	A	-	A	A	A	-	-	A	A	A	A	A	A	A	A	A	A	A	-	-	A	A	A	A	A	A	-	-	A	A	B	A	-	A	A	A	A	A	A	A	A
SCA7_26297692	A	B	-	A	A	A	A	A	A	-	A	A	A	-	-	A	A	A	A	A	A	A	A	A	A	A	-	-	A	A	A	A	A	A	-	-	A	A	B	A	-	A	A	A	A	A	A	A	A
SCA7_3383937	A	B	B	A	A	A	A	A	A	A	B	A	A	A	A	A	-	-	A	A	A	A	A	A	A	-	A	-	A	A	A	A	A	A	A	-	A	A	-	A	A	A	A	A	B	A	-	A	-
SCA7_34801975	A	B	A	A	A	A	A	A	A	A	A	A	A	A	A	A	A	A	A	A	A	A	A	A	A	A	A	A	A	A	A	A	A	A	A	A	A	A	A	A	A	A	A	A	B	A	A	A	B
SCA7_13257596	A	B	A	A	-	A	A	A	A	A	A	A	A	A	-	-	A	-	-	A	A	A	A	A	A	-	A	-	-	A	A	-	-	-	A	A	-	A	-	A	A	-	-	A	-	A	A	-	A
SCA7_5477139	A	B	-	A	A	A	A	A	-	-	A	A	A	A	A	-	A	-	-	-	A	-	A	A	A	-	-	-	-	A	A	-	-	A	A	A	A	A	A	A	A	-	-	A	A	-	A	A	-
SCA7_42846878	A	B	A	A	A	A	A	A	B	A	A	A	A	A	A	A	A	A	A	A	A	B	A	A	A	A	A	A	A	A	A	A	A	A	B	A	A	A	A	A	A	A	A	A	A	A	A	A	A
SCA7_26332625	A	B	A	A	-	A	A	A	A	A	A	A	A	A	A	A	A	A	A	A	A	A	A	A	A	A	A	-	B	A	-	A	A	A	A	A	-	A	A	A	A	A	A	B	A	-	A	A	A
SCA7_16099918	A	B	B	B	B	B	B	B	B	B	B	B	B	B	B	B	B	A	B	B	B	B	A	B	B	B	B	A	B	B	B	B	B	B	B	B	B	B	B	B	B	B	B	B	B	B	B	B	B
SCA7_13985119	A	B	B	B	B	B	B	-	B	B	B	-	B	B	B	B	B	B	B	-	B	B	B	B	-	B	B	B	B	B	B	B	B	B	B	B	B	-	B	B	B	B	B	B	B	B	B	B	B
SCA7_13985118	A	B	B	B	B	B	B	-	B	B	B	-	B	B	B	B	B	B	B	-	B	B	B	B	-	B	B	B	B	B	B	B	B	B	B	B	B	-	B	B	B	B	B	B	B	B	B	B	B
SCA7_14233385	A	B	B	B	B	B	B	B	B	B	B	B	B	B	B	B	B	B	B	B	B	B	B	B	B	B	B	B	B	B	B	B	B	B	B	B	B	B	B	B	B	B	B	B	B	B	B	B	B
SCA7_9555338	A	B	B	B	B	B	B	B	B	B	B	B	B	B	B	B	B	B	B	B	B	B	B	B	B	B	B	B	B	B	B	B	B	B	B	B	B	B	B	B	B	B	B	B	B	B	B	B	B
SCA7_47907019	A	B	A	A	A	A	A	A	A	A	A	A	A	A	A	A	A	A	A	A	A	A	A	A	A	A	A	B	A	A	A	A	A	A	A	A	A	A	A	A	A	A	A	A	A	A	A	A	A
SCA7_47907008	A	B	A	A	A	A	A	A	A	A	A	A	A	A	A	A	A	A	A	A	A	A	A	A	A	A	A	B	A	A	A	A	A	A	A	A	A	A	A	A	A	A	A	A	A	A	A	A	A
SCA7_14712541	A	B	A	A	A	A	A	A	A	-	A	A	A	A	-	A	A	-	A	A	A	A	A	A	A	A	A	-	A	-	A	A	A	A	A	A	A	A	A	A	A	A	A	A	A	A	A	A	A
SCA7_25428548	A	B	A	A	A	A	A	A	A	B	A	B	A	A	A	A	A	B	A	A	A	A	A	A	A	A	A	A	A	A	A	A	A	B	A	A	A	A	A	A	A	A	A	A	A	B	A	A	A
SCA7_25428660	A	B	A	A	A	A	A	A	A	B	A	B	A	A	A	A	A	B	A	A	A	A	A	A	A	A	A	A	A	A	A	A	A	B	A	A	A	A	A	A	A	A	A	A	A	B	A	A	A
SCA7_122600	A	B	A	A	A	A	A	A	A	-	A	B	A	A	A	A	A	-	A	-	A	A	A	A	A	A	A	-	A	A	A	A	-	A	A	A	A	A	A	A	A	A	A	A	A	-	A	A	A
SCA7_5451748	A	B	A	A	A	A	A	A	A	-	A	A	A	A	A	A	A	A	A	-	A	A	A	A	A	B	A	-	A	A	-	B	A	A	A	A	A	A	A	A	A	A	A	A	A	A	A	A	A
SCA7_5672245	A	B	A	A	A	A	A	-	A	-	A	A	A	A	A	A	A	-	A	-	A	A	A	A	A	A	A	A	A	A	A	B	A	A	A	A	A	A	-	A	A	A	A	A	A	A	A	A	A
SCA7_5961948	A	B	A	A	A	A	A	A	A	-	A	A	A	A	A	A	A	A	A	-	A	A	A	A	-	-	A	-	A	A	A	B	A	A	A	A	A	A	-	A	A	A	A	A	A	A	A	A	A
SCA7_5954831	A	B	A	A	A	A	A	A	A	-	A	A	A	A	A	A	A	A	A	-	A	A	A	A	A	-	A	A	A	A	A	B	A	A	A	-	-	A	A	A	A	A	A	A	A	A	A	A	A
SCA7_5954778	A	B	A	A	A	A	A	A	A	-	A	A	A	A	A	A	A	A	A	-	A	A	A	A	A	-	A	A	A	A	A	B	A	A	A	-	-	A	A	A	A	A	A	A	A	A	A	A	A
SCA7_5577258	A	B	A	A	A	A	A	A	A	-	A	A	A	A	A	A	A	A	A	-	A	A	A	A	A	A	A	-	A	A	A	B	A	A	A	A	A	A	A	A	A	A	A	A	A	A	A	A	A
SCA7_5383767	A	B	A	A	A	A	A	A	A	-	A	A	A	A	A	A	A	A	A	-	A	A	A	A	A	A	A	A	A	A	A	-	A	A	A	A	A	A	A	A	A	A	A	A	A	A	A	A	A
SCA7_5464942	A	B	A	A	A	A	A	A	A	-	A	A	A	A	A	A	A	A	A	-	A	A	A	A	A	A	A	A	A	A	A	B	A	A	A	A	A	A	A	A	A	A	A	A	A	A	A	A	A
SCA7_5464941	A	B	A	A	A	A	A	A	A	-	A	A	A	A	A	A	A	A	A	-	A	A	A	A	A	A	A	A	A	A	A	B	A	A	A	A	A	A	A	A	A	A	A	A	A	A	A	A	A
SCA7_6074408	A	B	A	A	A	A	A	A	A	-	A	A	A	A	A	A	A	A	A	-	A	A	A	A	A	A	A	A	A	A	A	B	A	A	A	A	A	A	A	A	A	A	A	A	A	A	A	A	A
SCA7_5383695	A	B	A	A	A	A	A	A	A	-	A	A	A	A	A	A	A	A	A	-	A	A	A	A	A	A	A	A	A	A	A	B	A	A	A	-	A	A	A	A	A	A	A	A	A	A	A	A	A
SCA7_6325498	A	B	A	A	A	A	A	A	A	-	A	A	A	A	A	A	A	A	A	-	A	A	A	A	A	A	A	A	A	A	A	B	A	A	A	A	A	A	A	A	A	A	A	A	A	A	A	A	A
SCA7_5774329	A	B	A	A	A	A	A	A	A	-	A	A	A	A	A	A	A	A	A	-	A	-	A	A	A	A	A	A	A	A	A	B	-	A	A	A	-	A	A	A	A	A	A	A	A	A	A	A	-
SCA7_5774328	A	B	A	A	A	A	A	A	A	-	A	A	A	A	A	A	A	A	A	-	A	-	A	A	A	A	A	A	A	A	A	B	-	A	A	A	-	A	A	A	A	A	A	A	A	A	A	A	-
SCA7_5774327	A	B	A	A	A	A	A	A	A	-	A	A	A	A	A	A	A	A	A	-	A	-	A	A	A	A	A	A	A	A	A	B	-	A	A	A	-	A	A	A	A	A	A	A	A	A	A	A	-
SCA7_5774325	A	B	A	A	A	A	A	A	A	-	A	A	A	A	A	A	A	A	A	-	A	-	A	A	A	A	A	A	A	A	A	B	-	A	A	A	-	A	A	A	A	A	A	A	A	A	A	A	-
SCA7_5846477	A	B	A	A	A	A	A	A	A	-	A	A	A	A	A	A	A	A	A	-	A	A	A	A	A	A	A	A	A	A	A	B	A	A	A	A	A	A	A	A	A	A	A	A	A	A	A	A	A
SCA7_5421733	A	B	A	A	B	A	A	A	A	-	A	A	A	-	A	A	A	A	-	-	A	-	A	A	A	A	A	A	A	A	A	B	A	A	A	A	A	A	A	A	A	A	A	A	A	A	A	A	-
SCA7_5631304	A	B	A	A	A	A	A	A	A	-	A	A	A	A	A	A	A	A	A	-	A	A	A	A	A	A	A	A	A	A	-	B	A	A	A	A	A	A	A	A	A	A	A	A	A	A	A	A	A
SCA7_5880309	A	B	A	A	A	A	A	A	A	-	A	A	A	A	A	A	A	A	A	-	A	A	A	A	A	A	A	A	A	A	A	B	A	A	A	A	-	A	-	A	A	A	A	A	A	A	A	A	A
SCA7_5849936	A	B	A	A	A	A	A	A	A	-	A	A	A	A	A	A	A	A	A	-	A	A	A	A	A	A	A	A	A	A	A	B	A	A	A	A	A	A	-	A	A	A	A	A	A	A	A	A	A
SCA7_5384447	A	B	A	A	A	A	A	A	A	-	A	A	A	A	A	A	A	A	A	-	A	A	A	A	A	A	A	A	A	A	A	B	A	A	A	A	A	A	A	A	A	A	A	A	A	A	A	A	A
SCA7_5467744	A	B	A	A	A	A	A	A	A	-	A	A	A	A	A	A	A	-	A	-	A	A	A	A	A	A	A	A	A	A	A	-	A	A	A	A	A	A	A	A	A	A	A	A	A	A	A	A	A
SCA7_5774491	A	B	A	A	A	A	A	A	A	-	A	A	A	A	A	A	A	A	A	-	A	A	A	A	A	-	A	A	A	A	A	-	A	A	A	A	A	-	A	A	A	A	A	A	A	A	A	A	A
SCA7_5714130	A	B	A	A	A	A	A	A	A	-	A	A	A	A	A	A	A	A	A	-	A	A	A	A	A	A	-	-	A	A	A	B	A	A	A	A	-	A	A	A	A	A	A	A	A	A	A	-	A
SCA7_5395625	A	B	-	A	A	A	A	A	A	-	A	A	A	A	A	A	A	A	A	-	A	A	A	A	A	-	A	A	A	A	A	A	A	A	A	-	A	A	-	A	A	A	A	-	A	A	A	A	A
SCA7_5865751	A	B	-	-	A	A	A	A	A	-	-	A	-	A	-	-	A	A	A	-	A	A	A	A	A	A	A	-	A	A	-	A	A	A	A	-	A	A	A	A	A	A	A	A	A	-	A	A	A
SCA7_5488400	A	B	A	-	A	A	A	A	A	B	-	-	A	A	A	-	A	A	A	B	A	A	A	A	A	A	A	-	A	A	-	-	A	A	A	A	A	A	-	A	A	A	A	A	-	A	A	A	A
SCA7_5467645	A	B	A	A	A	A	A	A	A	B	A	A	A	A	A	A	A	A	A	B	A	A	A	A	A	A	A	A	A	A	A	-	A	A	A	A	A	A	A	A	A	A	A	A	A	A	A	A	A
SCA7_5834024	A	B	A	A	A	A	A	A	A	B	A	A	A	A	A	A	A	A	A	B	A	A	A	A	A	A	A	A	A	A	A	-	A	A	A	A	A	A	A	A	A	A	A	A	A	A	A	A	A
SCA7_5421642	A	B	-	A	A	A	A	A	A	B	A	A	A	A	A	A	A	A	A	B	A	A	A	A	A	A	A	-	A	A	A	-	A	A	A	-	A	A	A	A	A	A	A	A	A	A	A	A	A
SCA7_5738788	A	B	A	A	A	A	A	A	A	-	A	A	-	A	A	A	A	A	-	B	A	A	-	A	A	A	A	A	A	A	-	-	A	A	A	A	A	A	-	A	A	A	A	-	A	A	A	A	A
SCA7_6066475	A	B	-	A	A	A	A	A	A	-	A	A	A	A	A	A	A	A	A	-	A	-	A	A	A	A	A	A	A	A	-	B	A	-	A	A	A	A	-	A	A	A	A	A	A	A	-	A	A
SCA7_6066478	A	B	-	A	A	A	A	A	A	-	A	A	A	A	A	A	A	A	A	-	A	-	A	A	A	A	A	A	A	A	-	B	A	-	A	A	A	A	-	A	A	A	A	A	A	A	-	A	A
SCA7_5794165	A	B	A	A	A	A	A	A	A	-	A	A	A	A	A	A	A	A	A	-	A	A	A	A	A	A	A	A	A	A	-	B	A	A	-	-	-	A	A	A	A	A	A	A	A	A	A	A	A
SCA7_5260310	A	B	A	A	A	A	A	A	A	-	A	A	A	A	A	A	A	A	A	-	A	A	A	A	A	A	A	A	A	A	A	B	A	A	A	A	A	A	A	A	A	A	A	A	A	A	-	A	A
SCA7_5537880	A	B	A	A	A	A	A	-	A	-	A	A	A	A	A	A	A	A	-	-	A	A	A	A	A	A	A	-	A	A	-	-	A	-	A	A	A	A	A	A	A	A	-	A	A	A	A	A	A
SCA7_5537851	A	B	A	A	A	A	A	-	A	-	A	A	A	A	A	A	A	A	-	-	A	A	A	A	A	A	A	-	A	A	-	-	A	-	A	A	A	A	A	A	A	A	-	A	A	A	A	A	A
SCA7_5951374	A	B	A	A	A	A	A	A	A	-	A	A	A	A	A	A	A	A	A	-	A	A	A	A	A	A	A	A	-	A	A	B	A	A	A	A	A	A	A	A	A	A	A	A	A	A	A	A	A
SCA7_4573805	A	B	A	A	A	A	A	A	A	-	A	A	A	A	-	A	A	A	A	-	A	A	A	A	A	-	A	A	A	A	A	B	A	A	A	A	A	A	-	A	A	A	A	A	A	A	A	A	A
SCA7_5713977	A	B	A	A	A	A	A	A	A	-	A	A	A	A	A	A	A	A	A	-	A	A	A	A	A	A	A	A	A	A	A	B	A	A	A	A	A	A	A	A	A	A	A	A	A	A	A	A	A
SCA7_5672156	A	B	A	A	A	A	A	A	A	-	A	A	A	A	A	A	A	A	A	-	A	A	A	A	A	A	A	A	A	A	A	B	A	A	A	A	A	A	A	A	B	A	A	A	A	A	A	A	A
SCA7_5854575	A	B	A	A	A	A	A	A	A	-	A	A	A	A	A	A	A	A	A	-	A	A	A	A	A	A	A	A	A	A	A	B	A	A	A	A	A	A	A	A	A	A	A	A	A	A	A	A	A
SCA7_5854576	A	B	A	A	A	A	A	A	A	-	A	A	A	A	A	A	A	A	A	-	A	A	A	A	A	A	A	A	A	A	A	B	A	A	A	A	A	A	A	A	A	A	A	A	A	A	A	A	A
SCA7_5854577	A	B	A	A	A	A	A	A	A	-	A	A	A	A	A	A	A	A	A	-	A	A	A	A	A	A	A	A	A	A	A	B	A	A	A	A	A	A	A	A	A	A	A	A	A	A	A	A	A
SCA7_5854578	A	B	A	A	A	A	A	A	A	-	A	A	A	A	A	A	A	A	A	-	A	A	A	A	A	A	A	A	A	A	A	B	A	A	A	A	A	A	A	A	A	A	A	A	A	A	A	A	A
SCA7_5854598	A	B	A	A	A	A	A	A	A	-	A	A	A	A	A	A	A	A	A	-	A	A	A	A	A	A	A	A	A	A	A	B	A	A	A	A	A	A	A	A	A	A	A	A	A	A	A	A	A
SCA7_6040435	A	B	A	A	A	A	A	A	A	-	A	A	A	A	A	A	A	A	A	-	A	A	A	A	A	A	A	A	A	A	A	B	A	A	A	A	A	A	A	A	A	A	A	A	A	A	A	A	A
SCA7_5569610	A	B	-	A	A	A	A	A	A	-	A	A	A	A	A	A	A	A	A	-	A	A	A	A	A	A	A	-	A	A	A	B	A	A	A	A	A	A	A	A	A	A	A	A	A	A	A	A	A
SCA7_5569662	A	B	-	A	A	A	A	A	A	-	A	A	A	A	A	A	A	A	A	-	A	A	A	A	A	A	A	-	A	A	A	B	A	A	A	A	A	A	A	A	A	A	A	A	A	A	A	A	A
SCA7_5650873	A	B	A	A	A	A	A	A	A	-	A	A	A	A	A	A	A	A	A	-	A	A	A	A	A	A	A	A	A	A	A	B	A	A	A	A	A	A	A	A	A	A	A	A	A	A	A	A	A
SCA7_5735906	A	B	A	A	A	A	A	A	A	-	A	A	A	-	A	A	A	A	-	-	A	A	A	A	A	A	A	A	A	A	-	B	-	A	A	A	A	A	A	-	A	A	A	A	A	A	A	A	A
SCA7_5735893	A	B	A	A	A	A	A	A	A	-	A	A	A	-	A	A	A	A	-	-	A	A	A	A	A	A	A	A	A	A	-	B	-	A	A	A	A	A	A	-	A	A	A	A	A	A	A	A	A
SCA7_5543797	A	B	-	A	A	A	A	A	A	-	A	A	A	-	A	A	A	A	A	-	A	A	A	A	A	-	A	A	A	A	A	-	A	A	A	A	A	A	A	A	A	A	A	A	A	A	A	A	A
SCA7_5391921	A	B	-	A	A	A	A	A	A	-	A	A	A	-	A	A	A	A	A	-	A	A	A	A	A	A	A	A	A	-	A	-	A	A	A	A	A	A	A	A	A	A	A	A	A	A	A	A	A
SCA7_5391915	A	B	A	A	A	A	A	A	A	-	A	A	A	-	A	A	A	A	A	-	A	A	A	A	A	A	A	A	A	-	A	-	A	A	A	A	A	A	A	A	A	A	A	A	A	A	A	A	A
SCA7_5549545	A	B	A	A	A	A	A	A	A	-	A	A	A	A	A	A	A	A	A	-	A	A	A	A	A	A	A	A	A	A	A	B	-	A	A	A	A	A	A	A	A	A	A	A	A	A	A	A	A
SCA7_5678659	A	B	A	A	A	A	A	A	A	-	A	A	A	A	A	A	A	A	A	-	A	A	A	A	A	A	A	A	A	A	A	B	A	A	A	A	A	A	A	A	A	A	A	A	A	A	A	A	A
SCA7_6036561	A	B	A	A	A	A	A	A	A	-	A	A	A	A	A	A	A	A	A	-	A	A	A	A	A	A	A	A	A	A	A	B	A	A	A	A	A	A	A	A	A	A	A	A	A	A	A	A	A
SCA7_6036540	A	B	A	A	A	A	A	A	A	-	A	A	A	A	A	A	A	A	A	-	A	A	A	A	A	A	A	A	A	A	A	B	A	A	A	A	A	A	A	A	A	A	A	A	A	A	A	A	A
SCA7_5577467	A	B	A	A	A	A	A	A	A	-	A	A	A	A	A	A	A	A	A	-	A	A	A	A	A	A	A	A	A	A	A	B	-	A	A	A	A	A	A	A	A	A	A	A	A	A	A	A	A
SCA7_6096238	A	B	A	A	A	A	A	A	A	-	A	A	A	A	A	A	A	A	A	-	A	A	A	A	A	A	A	A	A	A	A	B	A	A	A	A	A	A	A	A	A	A	A	A	A	A	A	A	A
SCA7_5560122	A	B	A	A	A	A	A	A	A	-	A	A	A	A	A	A	A	A	A	-	A	A	A	A	A	A	A	A	A	A	A	B	A	A	A	A	A	A	A	A	A	A	A	A	A	A	A	A	A
SCA7_6111778	A	B	A	A	A	A	A	A	A	-	A	A	A	-	-	A	A	A	A	-	A	A	-	-	A	A	A	A	A	A	A	B	A	A	A	-	A	A	-	A	A	A	A	A	A	A	A	A	A
SCA7_42846854	A	B	A	A	A	A	A	A	A	A	A	A	A	A	A	A	A	A	A	A	A	A	A	A	A	A	A	A	A	A	A	A	A	B	A	A	A	A	B	A	A	A	A	A	A	A	A	A	A
SCA7_42846870	A	B	A	A	A	A	A	A	A	A	A	A	A	A	A	A	A	A	A	A	A	A	A	A	A	A	A	A	A	A	A	A	A	B	A	A	A	A	B	A	A	A	A	A	A	A	A	A	A
SCA7_30768244	A	B	-	A	A	-	A	A	-	A	A	A	A	A	A	-	A	A	A	A	A	A	A	A	A	-	A	A	A	A	A	A	A	-	A	A	-	-	A	A	A	A	A	A	A	A	A	A	A
SCA7_42355015	A	B	A	A	A	A	A	A	A	A	A	A	A	A	A	A	A	A	A	A	A	A	A	A	A	A	A	A	A	A	A	A	A	A	A	A	A	A	A	A	A	A	A	A	A	A	A	A	A
SCA7_9459688	A	B	A	A	A	A	A	A	A	A	A	A	A	A	A	A	A	A	A	A	-	A	A	A	A	A	A	-	A	A	A	A	A	A	A	-	A	A	A	A	A	A	A	A	A	A	A	-	A
SCA7_9459690	A	B	A	A	A	A	A	A	A	A	A	A	A	A	A	A	A	A	A	A	-	A	A	A	A	A	A	-	A	A	A	A	A	A	A	-	A	A	A	A	A	A	A	A	A	A	A	-	A
SCA7_31254241	A	B	A	A	A	A	A	A	A	A	A	A	A	-	A	A	A	A	A	-	A	A	A	A	A	A	A	A	A	-	-	A	A	A	A	A	A	A	-	A	A	A	A	A	A	A	A	A	A
SCA7_41254197	A	B	A	A	A	A	A	A	A	A	A	A	A	A	A	A	A	-	A	A	A	A	A	A	A	A	A	A	A	-	A	B	A	A	A	A	-	A	A	A	-	A	A	A	A	A	A	A	A
SCA7_5954164	A	B	A	A	A	A	A	A	A	-	A	A	A	A	A	A	A	A	A	-	A	A	A	A	A	A	A	A	A	A	A	A	A	A	A	A	A	A	A	A	A	A	A	A	A	A	A	A	A
SCA7_5529888	A	B	A	A	A	A	A	A	A	-	A	A	A	-	A	A	A	A	A	-	A	A	A	A	A	A	A	A	A	A	A	B	A	A	A	A	-	A	A	-	A	A	A	A	A	A	A	A	A
SCA7_5852913	A	B	A	A	A	A	A	A	A	-	A	A	A	A	A	A	A	A	A	-	A	A	A	A	A	A	A	-	A	A	A	B	-	A	A	A	A	A	A	A	-	A	A	A	A	A	A	A	A
SCA7_5694991	A	B	A	A	A	A	A	A	A	-	A	A	-	A	A	A	-	A	-	-	A	A	A	A	A	A	A	-	-	A	-	A	A	A	A	A	A	A	A	A	A	A	A	A	A	A	A	A	A
SCA7_10758734	A	B	A	A	-	-	A	A	-	A	A	A	A	A	A	A	-	-	A	A	A	-	-	A	-	-	A	-	A	A	A	-	A	-	A	A	-	A	A	A	A	A	A	-	-	A	-	A	A
SCA7_10758744	A	B	A	A	-	-	A	A	-	A	A	A	A	A	A	A	-	-	A	A	A	-	-	A	-	-	A	-	A	A	A	-	A	-	A	A	-	A	A	A	A	A	A	-	-	A	-	A	A
SCA7_5683352	A	B	A	A	-	A	-	A	A	-	A	A	A	A	A	A	-	-	-	-	A	A	A	A	A	A	A	A	A	A	-	B	A	A	-	A	A	-	-	-	A	A	A	A	A	A	A	-	-
SCA7_5406524	A	B	A	A	A	-	A	A	A	-	A	A	A	A	A	A	A	-	-	-	A	-	A	A	A	A	A	-	A	-	A	B	-	A	A	A	A	A	-	A	A	A	A	A	A	A	A	A	A
SCA7_6110019	A	B	A	A	A	A	A	A	A	-	A	A	A	A	A	A	A	A	B	-	A	A	A	A	A	A	A	A	A	A	A	B	A	A	A	A	-	A	A	A	A	A	A	A	A	A	A	A	A
SCA7_5504454	A	B	A	A	A	A	A	A	-	-	A	A	A	A	A	B	A	A	A	-	A	A	-	A	A	A	A	A	A	A	A	B	A	A	A	A	A	A	A	A	A	A	A	A	A	A	A	A	-
SCA7_5836421	A	B	-	A	A	A	A	A	A	-	A	A	A	A	A	A	A	A	A	-	A	-	A	A	A	A	A	A	A	A	A	B	A	A	A	A	-	A	A	A	A	A	A	A	A	A	A	A	A
SCA7_4625723	A	B	A	A	A	A	A	A	A	-	A	A	A	A	A	A	A	A	A	-	A	A	A	A	A	A	A	-	A	A	A	B	-	A	A	A	A	A	A	A	A	A	A	A	A	A	A	A	A
SCA7_5509712	A	B	-	A	A	A	A	A	A	-	A	A	A	A	A	A	A	A	A	-	A	A	A	A	A	A	A	A	A	A	-	-	A	A	A	A	A	A	-	-	A	A	A	A	A	A	A	A	A
SCA7_6098541	A	B	-	A	A	A	A	A	A	-	A	A	-	A	A	A	A	A	A	-	A	A	A	A	A	A	A	A	A	A	A	B	A	A	A	A	A	A	-	A	A	A	A	A	A	A	A	A	A
SCA7_5549428	A	B	A	A	A	A	A	A	A	-	A	A	A	A	A	A	A	A	A	-	A	A	A	A	B	-	A	A	A	A	A	B	A	A	A	A	A	A	A	A	A	A	A	A	A	A	A	A	A
SCA7_7580158	A	B	A	A	A	A	A	A	A	A	A	A	A	A	A	A	A	A	A	A	A	A	A	A	A	A	A	A	A	A	A	B	A	A	A	-	A	A	A	A	A	A	A	A	A	A	A	A	A
SCA7_33248628	A	B	A	A	A	A	A	A	A	A	A	A	A	A	A	-	A	-	A	-	A	A	A	A	A	A	A	-	A	A	A	-	A	-	A	A	A	A	A	A	A	A	A	A	A	A	A	A	A
SCA7_33248638	A	B	A	A	A	A	A	A	A	A	A	A	A	A	A	-	A	-	A	-	A	A	A	A	A	A	A	-	A	A	A	-	A	-	A	A	A	A	A	A	A	A	A	A	A	A	A	A	A
SCA7_33225460	A	B	A	A	A	A	A	A	A	A	A	A	A	A	A	A	A	-	A	-	A	A	A	A	A	A	A	-	A	A	A	-	A	-	A	A	A	A	A	A	A	A	A	A	A	A	A	A	A
SCA7_37769269	A	B	A	A	A	A	A	-	A	-	A	A	A	A	A	A	A	A	A	A	A	A	A	A	A	-	A	B	A	A	A	B	A	B	A	A	A	-	A	A	A	-	A	A	A	-	-	-	A
SCA7_13059852	A	B	A	A	A	A	A	A	B	A	A	A	A	A	-	A	A	-	A	A	A	A	A	A	A	A	A	-	A	A	A	-	A	-	A	A	A	A	A	A	A	A	A	-	-	A	A	A	A
SCA7_36933440	A	B	A	A	A	A	A	B	A	A	A	A	A	A	A	A	A	A	A	A	A	A	A	A	A	A	A	B	A	A	A	B	A	A	A	A	A	B	A	A	A	A	A	A	A	A	B	A	A
SCA8_15284963	A	B	-	-	-	-	-	-	-	B	B	-	B	-	-	-	-	B	-	B	A	B	-	-	-	B	B	-	-	B	-	-	B	-	-	-	-	-	-	-	-	-	-	-	-	-	-	B	-
SCA8_6301805	A	B	-	B	-	-	B	-	B	B	B	B	B	A	-	B	B	-	B	B	B	B	-	B	B	B	B	-	B	B	B	B	B	B	-	B	-	A	B	B	B	B	B	B	B	B	-	B	-
SCA8_11012719	A	B	A	B	B	B	B	A	B	B	B	B	B	A	B	B	B	B	B	B	B	B	B	B	B	B	B	B	B	B	B	B	B	B	B	B	B	B	B	B	B	B	B	B	B	B	B	B	B
SCA8_11012715	A	B	A	B	B	B	B	A	B	B	B	B	B	A	B	B	B	B	B	B	B	B	B	B	B	B	B	B	B	B	B	B	B	B	B	B	B	B	B	B	B	B	B	B	B	B	B	B	B
SCA8_11012714	A	B	A	B	B	B	B	A	B	B	B	B	B	A	B	B	B	B	B	B	B	B	B	B	B	B	B	B	B	B	B	B	B	B	B	B	B	B	B	B	B	B	B	B	B	B	B	B	B
SCA8_13727598	A	B	B	B	-	B	-	B	-	B	-	-	B	-	B	B	B	-	B	-	-	-	B	B	-	B	B	B	B	-	-	B	B	B	-	B	B	B	B	B	B	B	-	-	B	B	B	-	-
SCA8_5993364	A	B	B	B	B	B	B	B	B	B	B	B	B	B	B	B	B	-	B	B	B	B	B	B	B	B	B	B	B	B	B	B	B	B	B	-	A	B	A	B	B	B	B	B	B	B	B	B	B
SCA8_1765284	A	B	A	A	A	A	-	A	-	-	A	A	A	-	A	-	-	-	A	A	A	-	-	A	A	-	-	-	-	-	A	A	A	A	A	B	-	A	-	-	-	A	A	A	A	A	A	-	-
SCA8_12875510	A	B	A	A	A	A	A	A	-	A	A	A	A	A	A	A	A	A	A	A	A	A	A	-	A	A	A	A	B	A	A	A	A	B	A	A	A	A	A	A	A	A	A	A	A	A	A	A	A
SCA8_12875512	A	B	A	A	A	A	A	A	-	A	A	A	A	A	A	A	A	A	A	A	A	A	A	-	A	A	A	A	B	A	A	A	A	B	A	A	A	A	A	A	A	A	A	A	A	A	A	A	A
SCA8_11729896	A	B	A	A	A	A	A	A	-	A	A	A	-	A	A	-	A	-	A	A	-	A	A	A	A	A	A	A	A	A	-	A	A	A	A	A	A	A	A	A	A	A	A	-	A	A	-	B	A
SCA8_11269673	A	B	A	A	A	A	A	A	A	A	A	A	A	A	A	A	A	-	A	A	B	A	A	A	A	A	A	A	A	A	A	A	A	A	A	A	A	A	-	A	A	A	A	A	A	A	B	A	A
SCA8_11549519	A	B	A	A	A	A	A	A	A	A	A	A	A	A	A	-	A	A	A	A	-	A	A	A	A	A	A	A	A	A	A	A	A	A	A	A	A	A	A	A	A	A	A	A	A	A	-	B	A
SCA8_11269657	A	B	A	A	A	A	A	A	A	A	A	A	A	A	A	B	A	-	A	A	B	A	A	A	A	A	A	A	A	A	A	A	A	A	A	A	A	A	-	A	A	A	A	A	A	A	B	B	A
SCA8_11269666	A	B	A	A	A	A	A	A	A	A	A	A	A	A	A	B	A	-	A	A	B	A	A	A	A	A	A	A	A	A	A	A	A	A	A	A	A	A	-	A	A	A	A	A	A	A	B	B	A
SCA8_11203750	A	B	A	-	A	A	A	A	A	A	A	A	A	A	A	-	A	-	A	A	B	A	A	A	A	-	A	A	A	A	-	-	A	A	A	A	-	A	A	A	A	A	A	A	A	A	B	-	-
SCA8_11235064	A	B	A	A	A	A	A	A	A	A	A	A	A	A	A	-	A	A	A	A	-	A	A	A	A	A	A	A	A	A	A	A	A	A	A	A	A	A	A	A	A	A	A	A	A	A	-	B	A
SCA8_11289917	A	B	A	A	A	A	A	A	A	A	A	A	A	A	A	B	A	A	A	A	B	A	A	A	A	A	A	A	A	A	-	A	A	A	A	A	A	A	A	A	A	A	A	A	A	A	B	B	A
SCA8_11333057	A	B	A	A	A	A	A	A	A	A	A	A	A	A	A	B	A	A	A	A	B	A	A	A	A	A	A	A	A	A	A	A	A	A	A	A	A	A	A	A	A	A	A	A	A	A	B	A	A
SCA8_11332934	A	B	A	A	A	A	A	A	A	A	A	A	A	A	A	B	A	A	A	A	B	A	A	A	A	A	A	A	A	A	A	A	A	A	A	A	A	A	A	A	A	A	A	A	A	A	B	B	A
SCA8_11332940	A	B	A	A	A	A	A	A	A	A	A	A	A	A	A	B	A	A	A	A	B	A	A	A	A	A	A	A	A	A	A	A	A	A	A	A	A	A	A	A	A	A	A	A	A	A	B	B	A
SCA8_11588058	A	B	A	A	A	A	A	A	A	A	A	A	A	A	A	-	A	A	A	A	-	A	A	A	A	A	A	-	A	A	A	A	A	A	A	A	-	A	A	A	A	A	A	A	A	A	B	A	A
SCA8_11588025	A	B	A	A	A	A	A	A	A	A	A	A	A	A	A	-	A	A	A	A	-	A	A	A	A	A	A	-	A	A	A	A	A	A	A	A	-	A	A	A	A	A	A	A	A	A	B	A	A
SCA8_11588024	A	B	A	A	A	A	A	A	A	A	A	A	A	A	A	-	A	A	A	A	-	A	A	A	A	A	A	-	A	A	A	A	A	A	A	A	-	A	A	A	A	A	A	A	A	A	B	A	A
SCA8_11695661	A	B	A	A	A	A	A	A	A	A	A	A	A	A	A	-	A	A	A	A	-	A	A	A	A	A	A	A	A	A	A	A	A	A	A	A	A	A	A	A	A	A	A	A	A	A	-	A	A
SCA8_11640661	A	B	A	A	A	A	A	A	A	A	A	A	A	A	A	B	A	A	A	A	-	A	A	A	A	A	A	-	A	A	A	A	A	A	A	A	A	A	A	A	A	A	A	A	A	A	B	A	A
SCA8_11631836	A	B	A	A	A	A	A	A	A	A	A	A	A	A	A	B	A	A	A	A	-	A	A	A	A	A	A	A	A	A	A	A	A	A	A	A	A	A	A	A	A	A	A	A	A	A	-	A	-
SCA8_11310460	A	B	A	A	A	A	A	A	A	A	A	A	A	A	A	-	A	-	A	A	-	A	A	A	A	A	A	A	A	A	A	A	A	A	A	A	-	A	A	A	A	A	A	A	A	A	-	A	A
SCA8_11698454	A	B	-	A	A	A	A	A	A	A	A	A	A	-	B	-	A	A	A	A	-	A	A	A	A	A	A	A	A	A	A	A	A	A	A	A	-	A	A	A	A	A	A	A	A	A	B	A	A
SCA8_14102153	A	B	A	A	A	A	A	A	A	A	A	A	A	A	A	-	A	A	A	A	-	A	A	A	A	-	A	A	A	A	A	A	A	A	A	A	A	A	A	A	A	A	A	A	A	A	A	A	A
SCA8_11581980	A	B	-	A	A	A	A	A	A	A	A	A	A	-	A	-	A	A	A	A	-	A	-	A	A	-	-	-	-	A	A	A	A	A	A	A	A	-	A	A	-	A	A	A	-	A	-	-	A
SCA8_11380214	A	B	A	A	A	A	A	-	A	A	A	A	-	A	A	-	-	A	-	-	B	-	-	A	A	-	A	-	-	-	A	A	-	A	A	A	-	-	-	A	A	-	-	-	-	A	B	A	-
SCA8_11066644	A	B	A	A	A	A	A	A	A	A	A	B	A	A	A	-	-	A	A	A	-	B	A	A	A	-	A	A	A	A	A	A	A	A	A	-	A	A	A	A	A	A	A	A	A	-	-	B	-
SCA8_14252091	A	B	A	A	-	A	A	A	A	A	A	B	A	-	A	-	-	A	A	A	-	-	A	A	A	A	A	-	A	A	-	A	A	A	A	A	-	A	-	A	-	A	A	A	A	A	A	B	A
SCA8_14252055	A	B	A	A	-	A	A	A	A	A	A	B	A	-	A	-	-	A	A	A	-	-	A	A	A	A	A	-	A	A	-	A	A	A	A	A	-	A	-	A	-	A	A	A	A	A	A	B	A
SCA8_14254938	A	B	A	-	-	A	A	A	A	A	A	B	A	A	A	-	B	-	A	A	B	-	A	A	A	A	A	A	-	-	-	A	A	A	A	A	-	A	-	-	A	A	A	A	A	A	-	B	A
SCA8_11125893	A	B	A	-	-	A	A	A	A	A	A	-	A	-	A	B	B	-	-	A	B	A	A	A	-	A	-	A	A	A	-	-	A	A	A	-	-	A	A	A	-	A	A	A	A	A	B	B	A
SCA8_11067090	A	B	A	A	A	A	A	A	A	A	A	-	A	A	A	B	B	A	A	A	B	A	A	A	A	A	A	A	A	A	A	A	A	A	A	A	A	A	A	A	A	A	A	A	A	A	B	-	A
SCA8_14124541	A	B	A	A	A	A	A	A	A	A	A	B	A	A	A	-	B	A	A	A	B	A	A	A	A	A	A	-	A	A	A	A	A	A	A	A	A	A	A	A	A	A	A	A	A	A	-	A	A
SCA8_14253920	A	B	A	A	A	A	A	A	A	A	A	-	A	A	A	-	B	A	A	A	B	A	A	A	A	-	A	A	A	A	A	A	A	A	A	A	A	A	A	A	A	A	A	A	A	A	-	-	A
SCA8_11102892	A	B	A	A	A	A	A	A	A	A	A	B	A	-	A	-	-	-	A	A	-	A	A	A	A	A	A	-	A	A	A	A	A	A	A	A	A	A	A	A	A	A	A	A	A	A	-	A	A
SCA8_11102884	A	B	A	A	A	A	A	A	A	A	A	B	A	-	A	-	-	-	A	A	-	A	A	A	A	A	A	-	A	A	A	A	A	A	A	A	A	A	A	A	A	A	A	A	A	A	-	A	A
SCA8_14124482	A	B	A	A	A	A	A	A	A	A	A	B	A	A	A	-	-	-	A	A	-	-	A	A	A	A	A	A	A	A	A	A	A	A	A	A	-	A	A	A	A	A	A	A	A	A	-	A	A
SCA8_14126483	A	B	A	A	A	A	A	A	A	A	A	-	A	A	A	A	-	A	A	A	-	A	A	A	A	A	A	A	A	A	A	A	A	A	A	A	A	A	-	-	A	A	A	A	A	A	B	A	A
SCA8_7197652	A	B	A	A	A	A	A	A	A	-	A	-	A	A	A	-	-	A	A	A	A	-	A	A	A	A	A	A	A	A	A	A	A	A	A	A	-	A	-	A	A	A	A	A	A	A	B	A	A
SCA8_14325980	A	B	A	A	A	A	A	A	A	A	A	B	A	A	A	B	-	A	A	A	-	A	A	A	A	A	A	A	A	A	A	A	A	A	A	A	A	A	A	A	A	A	A	A	A	A	-	A	A
SCA8_11067014	A	B	A	A	A	A	A	A	A	A	A	B	A	A	A	B	-	A	A	A	-	A	A	A	A	A	A	A	A	A	A	A	A	A	A	A	A	A	A	A	A	A	A	A	A	A	-	B	A
SCA8_11066975	A	B	A	A	A	A	A	A	A	A	A	B	A	A	A	B	-	A	A	A	-	A	A	A	A	A	A	A	A	A	A	A	A	A	A	A	A	A	A	A	A	A	A	A	A	A	-	B	A
SCA8_11087302	A	B	A	A	A	A	A	A	A	A	A	B	A	A	A	B	-	A	A	A	-	A	A	A	A	A	A	A	A	A	A	A	A	A	A	A	A	A	A	A	A	A	A	A	A	A	-	B	A
SCA8_14260970	A	B	A	A	A	A	A	A	A	A	A	B	A	A	A	-	-	A	A	A	-	A	A	A	A	A	A	A	A	A	A	A	A	A	A	A	A	A	A	A	A	A	A	A	A	A	B	B	A
SCA8_11115527	A	B	A	A	A	A	A	A	A	A	A	B	A	A	A	-	-	A	A	A	-	A	A	A	A	-	A	A	A	A	A	A	A	A	A	A	A	A	A	A	A	A	A	A	A	A	-	A	A
SCA8_14254580	A	B	-	A	-	A	A	A	A	A	A	B	A	A	A	A	B	A	A	A	B	-	A	A	A	A	A	-	A	A	A	A	-	-	A	A	A	A	-	A	A	A	A	-	A	-	B	A	A
SCA8_11087123	A	B	A	A	A	-	A	-	-	A	A	-	A	A	A	-	-	A	-	A	-	A	A	A	A	-	A	A	-	A	A	A	-	A	A	-	A	-	-	A	A	A	A	A	A	B	-	A	A
SCA8_11726425	A	B	A	A	A	A	A	A	-	A	A	A	A	-	A	-	-	A	-	A	B	A	-	-	A	A	A	A	A	-	-	A	-	-	A	-	A	A	-	-	-	A	A	A	-	-	B	A	A
SCA8_14436713	A	B	-	A	A	A	A	A	-	-	A	A	-	-	-	-	-	A	A	A	-	-	-	-	A	-	A	-	A	A	A	A	A	-	A	-	-	-	-	-	A	-	A	-	A	A	A	-	-
SCA8_11723713	A	B	-	A	A	-	A	-	-	A	-	A	-	A	-	-	-	A	-	-	-	A	-	A	A	A	-	A	-	A	-	A	A	A	A	A	-	A	-	-	-	-	A	-	A	-	-	-	-
SCA8_3665621	A	B	A	A	A	A	A	B	A	A	A	A	A	A	A	A	B	A	A	B	B	A	A	A	A	A	A	A	A	-	A	A	A	A	A	A	-	A	A	A	A	A	A	A	A	A	A	A	A
SCA8_3665619	A	B	A	A	A	A	A	B	A	A	A	A	A	A	A	A	B	A	A	B	B	A	A	A	A	A	A	A	A	-	A	A	A	A	A	A	-	A	A	A	A	A	A	A	A	A	A	A	A
SCA8_1742959	A	B	A	-	-	A	-	-	-	-	-	A	-	A	-	-	A	A	A	A	A	A	A	A	A	A	-	-	-	-	-	-	A	A	B	-	-	A	A	-	-	-	-	A	-	-	A	A	A
SCA8_1742958	A	B	A	-	-	A	-	-	-	-	-	A	-	A	-	-	A	A	A	A	A	A	A	A	A	A	-	-	-	-	-	-	A	A	B	-	-	A	A	-	-	-	-	A	-	-	A	A	A
[truncated: 137 more columns]
