# Supplementary material for: Major QTLs and Potential Candidate Genes for Heat Stress Tolerance Identified in Chickpea (Cicer arietinum L.)
Source: Front Plant Sci. 2021 Jul 26;12:655103. doi: 10.3389/fpls.2021.655103 (PMC8350164; doi:10.3389/fpls.2021.655103)
Supplement: Supplementary Table 9 — Genes identified in the genomic regions harboring major QTLs on CaLG01, CaLG02, CaLG04, CaLG06, and CaLG07. [file Data_Sheet_1.xlsx]

## Sheet: output
Genes identified in the genomic regions harbouring major QTLs on CaLG01, CaLG02, CaLG04, CaLG06 and CaLG07
Pseudomolecule			Gene
Name	Start	End	Gene name	Start	End	Length (bp)	Sequence Description	GO Biological Process	GO Cellular Component	GO Molecular Function
Ca1	8682204	33504088	Ca_02941	8709513	8712912	3399	4-coumarate:CoA ligase-like protein	-	-	ligase activity
Ca1	8682204	33504088	Ca_02940	8714973	8716113	1140	pectinesterase 3-like	cell wall modification	cell wall,integral component of membrane	pectinesterase activity,aspartyl esterase activity
Ca1	8682204	33504088	Ca_02939	8717141	8721286	4145	ribulose bisphosphate carboxylase/oxygenase activase, chloroplastic	-	integral component of membrane	ATP binding
Ca1	8682204	33504088	Ca_02938	8729426	8730364	938	fasciclin-like arabinogalactan protein 14	-	integral component of membrane	-
Ca1	8682204	33504088	Ca_02937	8732744	8737431	4687	DNA repair protein RAD23-1, putative	nucleotide-excision repair,proteasome-mediated ubiquitin-dependent protein catabolic process	nucleus	damaged DNA binding
Ca1	8682204	33504088	Ca_02936	8738738	8740365	1627	tubby-like protein 8	-	-	-
Ca1	8682204	33504088	Ca_02935	8741765	8745064	3299	ent-kaurene oxidase, chloroplastic-like	gibberellin biosynthetic process,ent-kaurene oxidation to kaurenoic acid	endoplasmic reticulum,chloroplast outer membrane,integral component of membrane	monooxygenase activity,iron ion binding,oxidoreductase activity, acting on paired donors, with incorporation or reduction of molecular oxygen,heme binding
Ca1	8682204	33504088	Ca_02934	8751576	8754847	3271	ent-kaurene oxidase, chloroplastic-like	gibberellin biosynthetic process,ent-kaurene oxidation to kaurenoic acid	endoplasmic reticulum,chloroplast outer membrane,integral component of membrane	monooxygenase activity,iron ion binding,oxidoreductase activity, acting on paired donors, with incorporation or reduction of molecular oxygen,heme binding
Ca1	8682204	33504088	Ca_02932	8775708	8777897	2189	putative receptor-like protein kinase At1g80870	protein phosphorylation,transmembrane receptor protein serine/threonine kinase signaling pathway	plasma membrane,integral component of membrane	transmembrane receptor protein serine/threonine kinase activity,ATP binding
Ca1	8682204	33504088	Ca_02931	8783609	8783785	176	PREDICTED: uncharacterized protein LOC101494208	-	-	-
Ca1	8682204	33504088	Ca_02930	8793865	8795076	1211	galactoside 2-alpha-L-fucosyltransferase-like	xyloglucan biosynthetic process,fucosylation,cell wall biogenesis	Golgi apparatus,integral component of membrane	galactoside 2-alpha-L-fucosyltransferase activity
Ca1	8682204	33504088	Ca_02927	8819516	8822396	2880	3-oxoacyl-[acyl-carrier-protein] synthase III, chloroplastic-like	fatty acid biosynthetic process	chloroplast stroma	3-oxoacyl-[acyl-carrier-protein] synthase activity
Ca1	8682204	33504088	Ca_02926	8824515	8826245	1730	DS12 from 2D-PAGE of leaf protein, putative	-	-	-
Ca1	8682204	33504088	Ca_02925	8828216	8829177	961	WRKY family transcription factor	regulation of transcription, DNA-templated	nucleus	DNA-binding transcription factor activity,sequence-specific DNA binding
Ca1	8682204	33504088	Ca_02924	8839841	8841187	1346	CBL-interacting kinase	protein phosphorylation,signal transduction	integral component of membrane	protein serine/threonine kinase activity,ATP binding
Ca1	8682204	33504088	Ca_02923	8853956	8857540	3584	NRAMP metal ion transporter 6	metal ion transport	integral component of membrane	metal ion transmembrane transporter activity
Ca1	8682204	33504088	Ca_02921	8870515	8872730	2215	major intrinsic protein (MIP) family transporter	transmembrane transport	integral component of membrane	channel activity
Ca1	8682204	33504088	Ca_02919	8885665	8886210	545	zinc finger protein 1-like	-	-	nucleic acid binding
Ca1	8682204	33504088	Ca_02918	8890793	8894844	4051	plasma membrane H+-ATPase	regulation of intracellular pH,proton export across plasma membrane	plasma membrane,integral component of membrane	ATP binding,proton-exporting ATPase activity, phosphorylative mechanism,metal ion binding
Ca1	8682204	33504088	Ca_02916	8897836	8898555	719	DUF4228 domain protein	-	-	-
Ca1	8682204	33504088	Ca_02915	8899954	8902777	2823	probable receptor-like protein kinase At1g80640	protein phosphorylation	integral component of membrane	protein kinase activity,ATP binding
Ca1	8682204	33504088	Ca_02914	8908230	8908850	620	leucine-rich repeat extensin-like protein 3	-	-	-
Ca1	8682204	33504088	Ca_02912	8915768	8916943	1175	F-box/LRR-repeat protein 14	-	-	-
Ca1	8682204	33504088	Ca_02911	8926660	8929221	2561	helix loop helix DNA-binding domain protein	-	-	protein dimerization activity
Ca1	8682204	33504088	Ca_02910	8932837	8934434	1597	helix loop helix DNA-binding domain protein	-	-	protein dimerization activity
Ca1	8682204	33504088	Ca_02908	8947493	8951231	3738	3-isopropylmalate dehydrogenase, chloroplastic-like	leucine biosynthetic process,oxidation-reduction process	cytoplasm	magnesium ion binding,3-isopropylmalate dehydrogenase activity,NAD binding
Ca1	8682204	33504088	Ca_02907	8954910	8956283	1373	pentatricopeptide repeat-containing protein At1g80550, mitochondrial	-	-	-
Ca1	8682204	33504088	Ca_02906	8956297	8956742	445	zinc phosphodiesterase ELAC protein 2 isoform X1	tRNA 3'-trailer cleavage,RNA phosphodiester bond hydrolysis, endonucleolytic	-	endoribonuclease activity, producing 5'-phosphomonoesters
Ca1	8682204	33504088	Ca_02903	8990779	8991123	344	probable serine/threonine-protein kinase fhkB	phosphorylation	-	kinase activity
Ca1	8682204	33504088	Ca_02901	9000120	9000725	605	SAM domain protein	-	-	-
Ca1	8682204	33504088	Ca_02900	9007487	9008953	1466	transmembrane amino acid transporter family protein	-	integral component of membrane	-
Ca1	8682204	33504088	Ca_02899	9016892	9023478	6586	topless-like protein	regulation of transcription, DNA-templated	-	-
Ca1	8682204	33504088	Ca_02898	9024577	9026265	1688	calcium-binding EF-hand protein	-	-	calcium ion binding
Ca1	8682204	33504088	Ca_02897	9028518	9031711	3193	NADH dehydrogenase [ubiquinone] flavoprotein 2, mitochondrial	response to oxidative stress,oxidation-reduction process	mitochondrial respiratory chain complex I	zinc ion binding,oxidoreductase activity,2 iron, 2 sulfur cluster binding
Ca1	8682204	33504088	Ca_02896	9032121	9037393	5272	Formamidopyrimidine-DNA glycosylase	base-excision repair,nucleotide-excision repair	-	damaged DNA binding,DNA-(apurinic or apyrimidinic site) endonuclease activity,zinc ion binding,oxidized purine nucleobase lesion DNA N-glycosylase activity
Ca1	8682204	33504088	Ca_02895	9039329	9041489	2160	zinc finger BED domain-containing protein DAYSLEEPER-like	-	nucleus	DNA binding,protein dimerization activity
Ca1	8682204	33504088	Ca_02894	9047895	9051721	3826	phox (PX) domain protein	protein transport	endosome membrane	phosphatidylinositol binding
Ca1	8682204	33504088	Ca_02893	9052744	9055745	3001	signal recognition particle 54 kDa protein 2	SRP-dependent cotranslational protein targeting to membrane	signal recognition particle, endoplasmic reticulum targeting	GTPase activity,GTP binding,7S RNA binding
Ca1	8682204	33504088	Ca_02892	9056805	9057317	512	transmembrane protein, putative	-	integral component of membrane	-
Ca1	8682204	33504088	Ca_02890	9065678	9067546	1868	ubiquitin system component CUE protein	-	-	-
Ca1	8682204	33504088	Ca_02888	9083387	9090564	7177	Pti1-like kinase	protein phosphorylation	-	protein serine/threonine kinase activity,ATP binding
Ca1	8682204	33504088	Ca_02887	9093842	9095464	1622	SNF1-related protein kinase regulatory subunit gamma-like PV42a	phosphorylation	-	kinase activity
Ca1	8682204	33504088	Ca_02886	9099706	9100324	618	histidine-containing phosphotransfer protein 6-like	phosphorelay signal transduction system	intracellular	-
Ca1	8682204	33504088	Ca_02885	9104536	9105651	1115	protein LURP-one-related 5-like	-	-	-
Ca1	8682204	33504088	Ca_02884	9113121	9113678	557	G-type lectin S-receptor-like serine/threonine-protein kinase SD2-5	peptidyl-tyrosine phosphorylation	integral component of membrane	protein serine/threonine kinase activity,transmembrane receptor protein tyrosine kinase activity,ATP binding,carbohydrate binding
Ca1	8682204	33504088	Ca_02883	9115259	9116501	1242	TPR repeat protein	-	-	-
Ca1	8682204	33504088	Ca_02882	9145502	9145986	484	transmembrane protein, putative	-	integral component of membrane	-
Ca1	8682204	33504088	Ca_02881	9151586	9156021	4435	phospholipase D alpha 1-like	lipid catabolic process,phosphatidylcholine metabolic process	membrane	phospholipase D activity,calcium ion binding,N-acylphosphatidylethanolamine-specific phospholipase D activity
Ca1	8682204	33504088	Ca_02880	9159729	9160721	992	ethylene response factor	regulation of transcription, DNA-templated	nucleus	DNA binding,DNA-binding transcription factor activity
Ca1	8682204	33504088	Ca_02879	9179633	9184624	4991	polygalacturonase/glycoside hydrolase family protein	carbohydrate metabolic process,cell wall organization	extracellular region	polygalacturonase activity
Ca1	8682204	33504088	Ca_02878	9185772	9187176	1404	thiol-disulfide oxidoreductase DCC	-	-	-
Ca1	8682204	33504088	Ca_02876	9194138	9195325	1187	pentatricopeptide repeat-containing protein At1g80150, mitochondrial-like	-	integral component of membrane	-
Ca1	8682204	33504088	Ca_02875	9199030	9199943	913	PPR containing plant-like protein	-	-	-
Ca1	8682204	33504088	Ca_02874	9202749	9204223	1474	alba DNA/RNA-binding protein	-	-	nucleic acid binding
Ca1	8682204	33504088	Ca_02873	9205164	9205436	272	GRF zinc finger protein	-	integral component of membrane	zinc ion binding,isomerase activity
Ca1	8682204	33504088	Ca_02872	9226597	9228360	1763	metallothiol transferase fosB	-	-	transferase activity
Ca1	8682204	33504088	Ca_02871	9245401	9245694	293	DUF761 domain protein	-	-	-
Ca1	8682204	33504088	Ca_02870	9248256	9249802	1546	peptide deformylase 1A	translation	chloroplast	peptide deformylase activity,metal ion binding
Ca1	8682204	33504088	Ca_02869	9250663	9255569	4906	probable polygalacturonase At1g80170 isoform X3	carbohydrate metabolic process,cell wall organization	extracellular region,integral component of membrane	polygalacturonase activity
Ca1	8682204	33504088	Ca_02868	9260962	9261306	344	PREDICTED: uncharacterized protein At1g15400-like	-	-	-
Ca1	8682204	33504088	Ca_02867	9263498	9272442	8944	nucleoporin interacting component, putative	nucleocytoplasmic transport,protein transport,mRNA transport	nuclear pore,membrane	transferase activity,structural constituent of nuclear pore
Ca1	8682204	33504088	Ca_02866	9295123	9295500	377	PREDICTED: uncharacterized protein LOC101492253	-	-	-
Ca1	8682204	33504088	Ca_02865	9317575	9321160	3585	PREDICTED: uncharacterized protein LOC101492917	-	-	-
Ca1	8682204	33504088	Ca_02864	9360343	9361583	1240	embryo-specific protein	-	-	-
Ca1	8682204	33504088	Ca_02863	9366676	9368541	1865	aspartate racemase	cellular amino acid metabolic process	chloroplast	racemase activity, acting on amino acids and derivatives
Ca1	8682204	33504088	Ca_02862	9369334	9370587	1253	zinc finger C-x8-C-x5-C-x3-H type family protein	-	-	metal ion binding
Ca1	8682204	33504088	Ca_02861	9373131	9376117	2986	biotin carboxyl carrier acetyl-CoA carboxylase	-	-	-
Ca1	8682204	33504088	Ca_02860	9379802	9383909	4107	Mov34/MPN/PAD-1 family protein	double-strand break repair,histone H2A K63-linked deubiquitination	BRCA1-A complex,BRISC complex	thiol-dependent ubiquitin-specific protease activity,metallopeptidase activity,polyubiquitin modification-dependent protein binding
Ca1	8682204	33504088	Ca_02859	9384145	9384477	332	lys-63-specific deubiquitinase BRCC36-like	DNA repair,protein K63-linked deubiquitination	BRCA1-A complex,BRISC complex	thiol-dependent ubiquitin-specific protease activity
Ca1	8682204	33504088	Ca_02857	9390119	9392653	2534	acyl-protein thioesterase 2	-	-	lysophospholipase activity
Ca1	8682204	33504088	Ca_02856	9401284	9403963	2679	cytochrome c oxidase subunit Vb	electron transport chain,proton transmembrane transport	mitochondrial envelope	cytochrome-c oxidase activity
Ca1	8682204	33504088	Ca_02855	9406971	9409282	2311	plant/F18G18-200 protein	-	plant-type cell wall	-
Ca1	8682204	33504088	Ca_02854	9421020	9425703	4683	boron transporter 4-like isoform X1	inorganic anion transport	integral component of membrane	inorganic anion exchanger activity
Ca1	8682204	33504088	Ca_02853	9432073	9434258	2185	2Fe-2S iron-sulfur cluster-binding domain protein	electron transport chain	-	electron transfer activity,2 iron, 2 sulfur cluster binding
Ca1	8682204	33504088	Ca_02852	9440938	9445609	4671	protein ANTI-SILENCING 1 isoform X1	regulation of cellular metabolic process,regulation of nitrogen compound metabolic process,regulation of macromolecule metabolic process,regulation of primary metabolic process	-	chromatin binding,RNA binding
Ca1	8682204	33504088	Ca_02849	9474733	9477725	2992	MJK13.21 protein	-	-	-
Ca1	8682204	33504088	Ca_02847	9494695	9501292	6597	drug resistance transporter-like ABC domain protein	-	integral component of membrane	ATP binding,ATPase activity
Ca1	8682204	33504088	Ca_02846	9511024	9512686	1662	gibberellin 3-beta-hydroxylase	oxidation-reduction process	-	metal ion binding,dioxygenase activity
Ca1	8682204	33504088	Ca_02845	9522233	9523823	1590	gibberellin 3-beta-hydroxylase	oxidation-reduction process	-	metal ion binding,dioxygenase activity
Ca1	8682204	33504088	Ca_02843	9545323	9550844	5521	probable phenylalanine--tRNA ligase alpha subunit	phenylalanyl-tRNA aminoacylation	cytoplasm,integral component of membrane	tRNA binding,phenylalanine-tRNA ligase activity,ATP binding
Ca1	8682204	33504088	Ca_02839	9591348	9592442	1094	galactose oxidase/kelch repeat protein	-	-	-
Ca1	8682204	33504088	Ca_02838	9593436	9597551	4115	group 1 family glycosyltransferase	-	integral component of membrane	transferase activity
Ca1	8682204	33504088	Ca_02837	9602831	9613306	10475	coatomer subunit beta-like protein	intracellular protein transport,vesicle-mediated transport	Golgi membrane,membrane coat,COPI-coated vesicle membrane	structural molecule activity
Ca1	8682204	33504088	Ca_02834	9645460	9646682	1222	DUF581 family protein	-	-	-
Ca1	8682204	33504088	Ca_02833	9653245	9654657	1412	kinesin-related protein 4-like	-	-	-
Ca1	8682204	33504088	Ca_02832	9661308	9664099	2791	heat shock 70 kDa protein	-	-	ATP binding
Ca1	8682204	33504088	Ca_02830	9678638	9679525	887	transcription repressor OFP14	negative regulation of transcription, DNA-templated	-	-
Ca1	8682204	33504088	Ca_02829	9696182	9697204	1022	late embryogenesis abundant protein	-	integral component of membrane	-
Ca1	8682204	33504088	Ca_02827	9701955	9705309	3354	BZIP protein	-	-	-
Ca1	8682204	33504088	Ca_02826	9706683	9710052	3369	methyltransferase-like protein 22 isoform X1	protein methylation	-	protein methyltransferase activity
Ca1	8682204	33504088	Ca_02825	9712028	9714535	2507	regulator of Vps4 activity in the MVB pathway protein	protein transport	-	-
Ca1	8682204	33504088	Ca_02824	9724492	9729051	4559	kinesin motor catalytic domain protein	microtubule-based movement	microtubule	microtubule motor activity,ATP binding,microtubule binding
Ca1	8682204	33504088	Ca_02823	9731438	9732007	569	PREDICTED: uncharacterized protein LOC101508588	-	-	-
Ca1	8682204	33504088	Ca_02822	9736362	9736983	621	60S ribosomal protein L37-3-like	translation	ribosome	structural constituent of ribosome,rRNA binding,metal ion binding
Ca1	8682204	33504088	Ca_02821	9740661	9742557	1896	ras-related protein Rab7	intracellular protein transport,Rab protein signal transduction	vacuolar membrane	GTPase activity,sphingomyelin phosphodiesterase activity,GTP binding
Ca1	8682204	33504088	Ca_02820	9744071	9748307	4236	protein disulfide isomerase-like protein	cell redox homeostasis	cell	isomerase activity
Ca1	8682204	33504088	Ca_02819	9749446	9751781	2335	late embryogenesis abundant protein	-	integral component of membrane	-
Ca1	8682204	33504088	Ca_02818	9754906	9755430	524	cytoplasmic dynein light chain	microtubule-based process	cytoplasm,microtubule,dynein complex	motor activity
Ca1	8682204	33504088	Ca_02817	9756565	9757597	1032	D-glycerate dehydrogenase/hydroxypyruvate reductase	oxidation-reduction process	-	oxidoreductase activity, acting on the CH-OH group of donors, NAD or NADP as acceptor,NAD binding
Ca1	8682204	33504088	Ca_02815	9768145	9769218	1073	photosystem I reaction center subunit VI-2, chloroplastic	photosynthesis	photosystem I reaction center	-
Ca1	8682204	33504088	Ca_02814	9777906	9778367	461	30S ribosomal protein S17	translation	ribosome	structural constituent of ribosome
Ca1	8682204	33504088	Ca_02813	9778793	9779928	1135	coiled-coil vesicle tethering protein, putative	-	integral component of membrane	-
Ca1	8682204	33504088	Ca_02812	9784255	9791997	7742	homeobox-leucine zipper protein GLABRA 2	regulation of transcription, DNA-templated	nucleus	lipid binding,sequence-specific DNA binding
Ca1	8682204	33504088	Ca_02809	9814762	9818018	3256	protein NRT1/ PTR FAMILY 1.2-like	transmembrane transport	integral component of membrane	transmembrane transporter activity
Ca1	8682204	33504088	Ca_02808	9824702	9827886	3184	BHLH transcription factor-like protein	-	-	DNA binding,protein dimerization activity
Ca1	8682204	33504088	Ca_02807	9835983	9836180	197	auxin-responsive protein iaa27-like	regulation of transcription, DNA-templated,auxin-activated signaling pathway	nucleus	-
Ca1	8682204	33504088	Ca_02806	9850175	9851694	1519	putative expansin-B2	sexual reproduction	extracellular region,integral component of membrane	-
Ca1	8682204	33504088	Ca_02805	9856263	9858794	2531	transmembrane protein, putative	-	endosome,trans-Golgi network,integral component of membrane	-
Ca1	8682204	33504088	Ca_02804	9860169	9862358	2189	putative WD-repeat-like protein	methylation	-	methyltransferase activity
Ca1	8682204	33504088	Ca_02803	9863577	9866256	2679	ALA-interacting subunit 1-like	aminophospholipid transport,phospholipid translocation	endoplasmic reticulum,Golgi apparatus,plasma membrane,integral component of membrane	phospholipid-translocating ATPase activity,aminophospholipid transmembrane transporter activity
Ca1	8682204	33504088	Ca_02802	9872757	9874050	1293	alpha-galactosidase 2	metabolic process	-	alpha-galactosidase activity
Ca1	8682204	33504088	Ca_02801	9875066	9876454	1388	pentatricopeptide repeat-containing protein At3g22470, mitochondrial-like	-	-	-
Ca1	8682204	33504088	Ca_02800	9881112	9881714	602	DNA (cytosine-5)-methyltransferase	C-5 methylation of cytosine	nucleus	DNA binding,chromatin binding,DNA (cytosine-5-)-methyltransferase activity
Ca1	8682204	33504088	Ca_02799	9883557	9888618	5061	zinc phosphodiesterase, putative	tRNA 3'-trailer cleavage,RNA phosphodiester bond hydrolysis, endonucleolytic	-	endoribonuclease activity, producing 5'-phosphomonoesters
Ca1	8682204	33504088	Ca_02798	9889704	9890806	1102	photosynthetic NDH subunit of subcomplex B 3, chloroplastic	electron transport chain	-	electron transfer activity,iron-sulfur cluster binding
Ca1	8682204	33504088	Ca_02797	9896268	9897261	993	aquaporin TIP2-1	transmembrane transport	integral component of membrane	channel activity
Ca1	8682204	33504088	Ca_02796	9915505	9918703	3198	proteinaceous RNase P	tRNA 5'-leader removal,RNA phosphodiester bond hydrolysis, endonucleolytic	mitochondrion,chloroplast	ribonuclease P activity
Ca1	8682204	33504088	Ca_02795	9920984	9925677	4693	AKAP7 2'5' RNA ligase-like domain protein	-	-	RNA binding,ligase activity
Ca1	8682204	33504088	Ca_02793	9929334	9929993	659	plastocyanin-like domain protein	electron transport chain	integral component of membrane	electron transfer activity
Ca1	8682204	33504088	Ca_02792	9931006	9936242	5236	ATP-dependent zinc metalloprotease FtsH 3-like	proteolysis	mitochondrion	ATP-dependent peptidase activity,metalloendopeptidase activity,ATP binding
Ca1	8682204	33504088	Ca_02791	9938257	9941328	3071	nuclear pore complex protein NUP35	NLS-bearing protein import into nucleus,nuclear pore organization,mRNA transport	nuclear membrane,nuclear pore central transport channel,nuclear pore nuclear basket	single-stranded DNA binding,phospholipid binding,structural constituent of nuclear pore
Ca1	8682204	33504088	Ca_02790	9951289	9959117	7828	homeobox-leucine zipper protein ATHB-15	-	nucleus	DNA binding,lipid binding
Ca1	8682204	33504088	Ca_02789	9965870	9966481	611	Avr9/Cf-9 rapidly elicited protein	-	-	-
Ca1	8682204	33504088	Ca_02788	9982158	9991452	9294	ABC transporter G family member 36	-	integral component of membrane	ATP binding,ATPase activity
Ca1	8682204	33504088	Ca_02786	10018724	10022337	3613	transcription factor MYBS3	-	nucleus	DNA binding
Ca1	8682204	33504088	Ca_02785	10032284	10033614	1330	histidine phosphotransfer protein	phosphorelay signal transduction system	intracellular	-
Ca1	8682204	33504088	Ca_02783	10048140	10051310	3170	LysM type receptor kinase	innate immune response,defense response to fungus,protein phosphorylation,negative regulation of defense response,positive regulation of abscisic acid-activated signaling pathway	integral component of membrane,plasma membrane	ATP binding,protein kinase activity
Ca1	8682204	33504088	Ca_02782	10066267	10068948	2681	auxin-responsive protein IAA26-like	regulation of transcription, DNA-templated,auxin-activated signaling pathway	nucleus	-
Ca1	8682204	33504088	Ca_02781	10088838	10089255	417	inorganic pyrophosphatase 2-like	dephosphorylation	-	phosphatase activity
Ca1	8682204	33504088	Ca_02780	10106686	10108468	1782	protein IQ-DOMAIN 14-like	-	-	-
Ca1	8682204	33504088	Ca_02779	10112959	10113366	407	60S ribosomal protein L27	translation	cytosolic large ribosomal subunit	structural constituent of ribosome
Ca1	8682204	33504088	Ca_02778	10118325	10118645	320	PREDICTED: uncharacterized protein LOC101504531	-	-	-
Ca1	8682204	33504088	Ca_02777	10118666	10120375	1709	heat shock protein	-	-	-
Ca1	8682204	33504088	Ca_02776	10126289	10130012	3723	6-phosphofructokinase 3	fructose 6-phosphate metabolic process,glycolytic process through fructose-6-phosphate	cytoplasm	6-phosphofructokinase activity,ATP binding,metal ion binding
Ca1	8682204	33504088	Ca_02775	10130248	10139747	9499	DNA repair-like proteinRadA	DNA repair	-	damaged DNA binding,ATP binding,DNA-dependent ATPase activity
Ca1	8682204	33504088	Ca_02773	10143814	10145571	1757	GDSL esterase/lipase APG-like	-	apoplast	hydrolase activity, acting on ester bonds
Ca1	8682204	33504088	Ca_02772	10147058	10148462	1404	GDSL esterase/lipase APG-like	-	-	hydrolase activity, acting on ester bonds
Ca1	8682204	33504088	Ca_02771	10154016	10156404	2388	putative FBD-associated F-box protein At5g56400	-	-	carbohydrate binding
Ca1	8682204	33504088	Ca_02770	10161247	10165251	4004	IAA-amino acid hydrolase ILR1-like 4	-	-	hydrolase activity
Ca1	8682204	33504088	Ca_02769	10169679	10173579	3900	IAA-amino acid hydrolase ILR1-like 4	-	-	hydrolase activity
Ca1	8682204	33504088	Ca_02768	10174742	10180122	5380	23S rRNA (uracil-5)-methyltransferase RumA	RNA methylation,RNA processing,response to cold	-	RNA binding,RNA methyltransferase activity
Ca1	8682204	33504088	Ca_02767	10185765	10186931	1166	transcription factor bHLH87-like	-	-	protein dimerization activity
Ca1	8682204	33504088	Ca_02766	10194123	10199047	4924	LRR receptor-like kinase plant	protein phosphorylation	integral component of membrane	protein kinase activity,ATP binding
Ca1	8682204	33504088	Ca_02765	10200930	10201256	326	PREDICTED: uncharacterized protein LOC101502273	-	-	-
Ca1	8682204	33504088	Ca_02764	10206438	10207055	617	charged multivesicular body protein 1-like	septum digestion after cytokinesis,protein transport,endosome transport via multivesicular body sorting pathway,late endosome to vacuole transport	ESCRT III complex,multivesicular body	-
Ca1	8682204	33504088	Ca_02763	10211722	10213646	1924	60S ribosomal protein L28-2-like	translation	cytosolic large ribosomal subunit	structural constituent of ribosome
Ca1	8682204	33504088	Ca_02762	10215459	10217540	2081	MFS transporter	transmembrane transport	integral component of membrane	-
Ca1	8682204	33504088	Ca_02761	10219649	10221402	1753	PREDICTED: uncharacterized protein LOC101504098	ATP synthesis coupled proton transport,ATP hydrolysis coupled cation transmembrane transport	mitochondrial proton-transporting ATP synthase complex, coupling factor F(o)	proton-transporting ATP synthase activity, rotational mechanism
Ca1	8682204	33504088	Ca_02760	10224878	10230914	6036	serine/threonine protein phosphatase 2A 55 kDa regulatory subunit B beta isoform-like isoform X2	regulation of phosphoprotein phosphatase activity	protein phosphatase type 2A complex	protein phosphatase regulator activity
Ca1	8682204	33504088	Ca_02759	10241862	10242230	368	inorganic pyrophosphatase 2-like	dephosphorylation	-	phosphatase activity
Ca1	8682204	33504088	Ca_02758	10248951	10250462	1511	copia-type polyprotein	DNA integration	retrotransposon nucleocapsid	nucleic acid binding,zinc ion binding
Ca1	8682204	33504088	Ca_02757	10265384	10269957	4573	adenine nucleotide alpha hydrolase-like domain kinase	protein phosphorylation	-	protein kinase activity,ATP binding,hydrolase activity
Ca1	8682204	33504088	Ca_02756	10273929	10276517	2588	RNA exonuclease 4-like isoform X3	rRNA processing,nucleic acid phosphodiester bond hydrolysis	-	nucleic acid binding,3'-5' exonuclease activity
Ca1	8682204	33504088	Ca_02755	10277759	10278292	533	PRA1 family protein F2	-	integral component of membrane	-
Ca1	8682204	33504088	Ca_02754	10281219	10284062	2843	phospholipase D alpha	lipid catabolic process,phosphatidylcholine metabolic process	membrane	phospholipase D activity,calcium ion binding,N-acylphosphatidylethanolamine-specific phospholipase D activity
Ca1	8682204	33504088	Ca_02753	10284429	10284815	386	phospholipase D epsilon	lipid catabolic process,phosphatidylcholine metabolic process	membrane	phospholipase D activity,calcium ion binding,N-acylphosphatidylethanolamine-specific phospholipase D activity
Ca1	8682204	33504088	Ca_02752	10289347	10290080	733	mediator of RNA polymerase II transcription subunit 30	-	mediator complex	-
Ca1	8682204	33504088	Ca_02751	10291543	10293384	1841	myosin-like protein	phosphorylation	-	kinase activity
Ca1	8682204	33504088	Ca_02750	10297647	10302835	5188	DEAD-box ATP-dependent RNA helicase 20	-	-	nucleic acid binding,helicase activity,ATP binding
Ca1	8682204	33504088	Ca_02748	10309785	10311404	1619	putative pentatricopeptide repeat-containing protein At5g43820	-	-	-
Ca1	8682204	33504088	Ca_02747	10314800	10320070	5270	beta-galactosidase 1 isoform X2	carbohydrate metabolic process	-	beta-galactosidase activity,carbohydrate binding
Ca1	8682204	33504088	Ca_02746	10322438	10327499	5061	WD-40 repeat-containing protein MSI4-like	-	nucleus	-
Ca1	8682204	33504088	Ca_02745	10331188	10337433	6245	protein HOTHEAD	oxidation-reduction process	-	oxidoreductase activity, acting on CH-OH group of donors,flavin adenine dinucleotide binding
Ca1	8682204	33504088	Ca_02744	10338676	10343831	5155	receptor-like serine/threonine-protein kinase ALE2	protein phosphorylation,transmembrane receptor protein serine/threonine kinase signaling pathway	plasma membrane,integral component of membrane	transmembrane receptor protein serine/threonine kinase activity,ATP binding
Ca1	8682204	33504088	Ca_02743	10355055	10355819	764	protein YLS9-like	-	plasma membrane,integral component of membrane	-
Ca1	8682204	33504088	Ca_02742	10362984	10364567	1583	serine/threonine-protein kinase BLUS1	protein phosphorylation	-	protein kinase activity,ATP binding
Ca1	8682204	33504088	Ca_02741	10365630	10366403	773	LOB domain protein	-	-	-
Ca1	8682204	33504088	Ca_02739	10389798	10391279	1481	C2H2-type zinc finger protein	-	-	nucleic acid binding,metal ion binding
Ca1	8682204	33504088	Ca_02738	10395359	10396771	1412	F-box/LRR-repeat protein At3g58980-like	-	-	-
Ca1	8682204	33504088	Ca_02737	10405554	10409477	3923	beta-fructofuranosidase, cell wall isozyme-like	carbohydrate metabolic process	-	beta-fructofuranosidase activity
Ca1	8682204	33504088	Ca_02736	10410447	10413654	3207	nucleosome assembly protein	nucleosome assembly	nucleus	-
Ca1	8682204	33504088	Ca_02735	10415889	10419778	3889	glyoxylate/succinic semialdehyde reductase	oxidation-reduction process	chloroplast	glyoxylate reductase (NADP) activity,NADP binding,NAD binding
Ca1	8682204	33504088	Ca_02734	10420642	10422678	2036	SMAD/FHA domain protein, putative	-	-	-
Ca1	8682204	33504088	Ca_02733	10423410	10423622	212	EPIDERMAL PATTERNING FACTOR-like protein 3	-	-	-
Ca1	8682204	33504088	Ca_02731	10438853	10441859	3006	IQ calmodulin-binding motif protein	-	-	-
Ca1	8682204	33504088	Ca_02730	10454502	10455703	1201	transcription factor MYB26-like	-	-	DNA binding
Ca1	8682204	33504088	Ca_02729	10459625	10462197	2572	survival protein SurE-like phosphatase/nucleotidase	dephosphorylation	-	nucleotidase activity
Ca1	8682204	33504088	Ca_02728	10464279	10469049	4770	serine/threonine-protein phosphatase 7-like isoform X1	protein dephosphorylation	cytosol	phosphoprotein phosphatase activity
Ca1	8682204	33504088	Ca_02727	10477486	10482873	5387	putative phospholipid-transporting ATPase 4	phospholipid translocation	integral component of membrane	magnesium ion binding,phospholipid-translocating ATPase activity,ATP binding
Ca1	8682204	33504088	Ca_02725	10491808	10492294	486	PREDICTED: uncharacterized protein LOC101489777 isoform X2	-	-	-
Ca1	8682204	33504088	Ca_02724	10494542	10496764	2222	eukaryotic initiation factor 4A-10-like	translational initiation	-	translation initiation factor activity,helicase activity,ATP binding
Ca1	8682204	33504088	Ca_02723	10500608	10501222	614	telomere repeat-binding factor 4-like	nucleosome assembly	nucleosome,nucleus	DNA binding
Ca1	8682204	33504088	Ca_02722	10505878	10509456	3578	MYB transcription factor MYB91	nucleosome assembly	nucleosome,nucleus	DNA binding
Ca1	8682204	33504088	Ca_02721	10515044	10518467	3423	seed linoleate 9S-lipoxygenase-3	oxylipin biosynthetic process,oxidation-reduction process	cytoplasm	oxidoreductase activity, acting on single donors with incorporation of molecular oxygen, incorporation of two atoms of oxygen,metal ion binding
Ca1	8682204	33504088	Ca_02720	10520134	10524442	4308	seed linoleate 9S-lipoxygenase	oxylipin biosynthetic process,oxidation-reduction process	cytoplasm	oxidoreductase activity, acting on single donors with incorporation of molecular oxygen, incorporation of two atoms of oxygen,metal ion binding
Ca1	8682204	33504088	Ca_02719	10529547	10530113	566	mitochondrial import inner membrane translocase subunit TIM23-2-like	protein import into mitochondrial matrix	TIM23 mitochondrial import inner membrane translocase complex,integral component of mitochondrial inner membrane	protein transmembrane transporter activity
Ca1	8682204	33504088	Ca_02718	10530991	10531230	239	polyprotein	-	-	binding
Ca1	8682204	33504088	Ca_02717	10535587	10536114	527	PREDICTED: uncharacterized protein LOC105852139	-	-	-
Ca1	8682204	33504088	Ca_02716	10540480	10543228	2748	U-box domain-containing protein 35-like	protein phosphorylation	-	protein kinase activity,ATP binding
Ca1	8682204	33504088	Ca_02714	10554319	10558114	3795	PHD finger protein ALFIN-LIKE 4-like	regulation of transcription, DNA-templated	-	histone binding,metal ion binding
Ca1	8682204	33504088	Ca_02713	10560134	10562202	2068	CCAAT-binding transcription factor	regulation of transcription, DNA-templated	CCAAT-binding factor complex	DNA binding,DNA-binding transcription factor activity
Ca1	8682204	33504088	Ca_02711	10588380	10592571	4191	polyadenylate-binding protein-interacting protein 3-like	-	-	-
Ca1	8682204	33504088	Ca_02710	10601185	10606765	5580	pentatricopeptide repeat-containing protein At3g57430, chloroplastic-like	RNA modification	-	-
Ca1	8682204	33504088	Ca_02709	10607973	10609150	1177	Chitinase (Class IV) / Hevein	carbohydrate metabolic process,chitin catabolic process,cell wall macromolecule catabolic process	-	chitinase activity,chitin binding
Ca1	8682204	33504088	Ca_02708	10611849	10612202	353	endochitinase PR4-like	carbohydrate metabolic process,chitin catabolic process,cell wall macromolecule catabolic process	-	chitinase activity,chitin binding
Ca1	8682204	33504088	Ca_02707	10612473	10612982	509	transmembrane protein, putative	-	integral component of membrane	-
Ca1	8682204	33504088	Ca_02706	10615054	10616570	1516	PPR containing plant-like protein	-	-	-
Ca1	8682204	33504088	Ca_02705	10617353	10621625	4272	RabGAP/TBC domain protein	-	-	-
Ca1	8682204	33504088	Ca_02704	10623226	10626915	3689	peroxisomal membrane protein 13	protein import into peroxisome matrix, docking	peroxisomal membrane,integral component of membrane,peroxisomal importomer complex	-
Ca1	8682204	33504088	Ca_02702	10639731	10647422	7691	small G protein signaling modulator 1 isoform X2	-	-	-
Ca1	8682204	33504088	Ca_02700	10654922	10659902	4980	Myb-like DNA-binding domain protein	-	-	DNA binding
Ca1	8682204	33504088	Ca_02698	10672145	10673182	1037	plant organelle RNA recognition domain protein	-	-	-
Ca1	8682204	33504088	Ca_02697	10674462	10678943	4481	PREDICTED: uncharacterized protein LOC101499816 isoform X3	-	-	-
Ca1	8682204	33504088	Ca_02696	10682795	10684135	1340	protein SHORT-ROOT-like	-	-	-
Ca1	8682204	33504088	Ca_02695	10689384	10690331	947	60S ribosomal protein L38A	translation	ribosome	structural constituent of ribosome
Ca1	8682204	33504088	Ca_02693	10702643	10705368	2725	hydroxyacylglutathione hydrolase 2, mitochondrial-like isoform X1	methylglyoxal catabolic process to D-lactate via S-lactoyl-glutathione	-	hydroxyacylglutathione hydrolase activity
Ca1	8682204	33504088	Ca_02692	10710193	10712223	2030	probable transcription factor PosF21	regulation of transcription, DNA-templated	-	DNA-binding transcription factor activity
Ca1	8682204	33504088	Ca_02690	10723198	10725057	1859	protein STRICTOSIDINE SYNTHASE-LIKE 13	biosynthetic process	integral component of membrane	strictosidine synthase activity
Ca1	8682204	33504088	Ca_02688	10733366	10734321	955	PREDICTED: uncharacterized protein LOC101507120 isoform X2	-	-	-
Ca1	8682204	33504088	Ca_02687	10737602	10740296	2694	probable fructokinase-4	fructose metabolic process,carbohydrate phosphorylation	cytosol	fructokinase activity
Ca1	8682204	33504088	Ca_02686	10744662	10746600	1938	FAR-RED impaired response-like protein	regulation of transcription, DNA-templated	-	-
Ca1	8682204	33504088	Ca_02685	10759028	10759279	251	calmodulin-like protein 3	-	-	calcium ion binding
Ca1	8682204	33504088	Ca_02684	10766574	10766852	278	ribosomal L18p/L5e family protein	translation	ribosome	structural constituent of ribosome,5S rRNA binding
Ca1	8682204	33504088	Ca_02683	10769028	10776621	7593	cyclin-like protein	-	-	-
Ca1	8682204	33504088	Ca_02681	10783821	10787012	3191	EndoIII-related endonuclease	base-excision repair, AP site formation,nucleic acid phosphodiester bond hydrolysis	nucleus	oxidized pyrimidine nucleobase lesion DNA N-glycosylase activity,DNA binding,endonuclease activity,metal ion binding,4 iron, 4 sulfur cluster binding,class I DNA-(apurinic or apyrimidinic site) endonuclease activity
Ca1	8682204	33504088	Ca_02680	10788070	10791543	3473	protein prenyltransferase alpha subunit repeat protein	protein prenylation	-	protein prenyltransferase activity
Ca1	8682204	33504088	Ca_02679	10792923	10796083	3160	Histidine protein methyltransferase 1 like	methylation	-	methyltransferase activity
Ca1	8682204	33504088	Ca_02678	10798375	10799634	1259	hypothetical protein L195_g004874	-	-	-
Ca1	8682204	33504088	Ca_02676	10821210	10821617	407	PREDICTED: uncharacterized protein LOC101512245	-	-	-
Ca1	8682204	33504088	Ca_02675	10837159	10837853	694	DNA topoisomerase 6 subunit B	cell morphogenesis,DNA topological change,pattern specification process,response to brassinosteroid,trichome differentiation,DNA endoreduplication	nucleus,DNA topoisomerase complex (ATP-hydrolyzing)	DNA binding,DNA topoisomerase type II (ATP-hydrolyzing) activity,ATP binding,identical protein binding
Ca1	8682204	33504088	Ca_02674	10840279	10845812	5533	glycoside hydrolase family 1 protein	carbohydrate metabolic process	-	hydrolase activity, hydrolyzing O-glycosyl compounds
Ca1	8682204	33504088	Ca_02673	10858402	10862095	3693	DNA topoisomerase VI, B subunit	cell morphogenesis,DNA topological change,pattern specification process,response to brassinosteroid,trichome differentiation,DNA endoreduplication	nucleus,cytosol,DNA topoisomerase complex (ATP-hydrolyzing)	DNA binding,DNA topoisomerase type II (ATP-hydrolyzing) activity,ATP binding,identical protein binding
Ca1	8682204	33504088	Ca_02672	10863908	10866459	2551	DNA topoisomerase 6 subunit B	cell morphogenesis,DNA topological change,pattern specification process,response to brassinosteroid,trichome differentiation,DNA endoreduplication	nucleus,cytosol,DNA topoisomerase complex (ATP-hydrolyzing)	DNA binding,DNA topoisomerase type II (ATP-hydrolyzing) activity,ATP binding,identical protein binding
Ca1	8682204	33504088	Ca_02671	10868190	10871906	3716	oxidoreductase family, NAD-binding rossmann fold protein	NADPH regeneration	cytosol	oxidoreductase activity
Ca1	8682204	33504088	Ca_02670	10881607	10889572	7965	AMP-binding enzyme	response to oxidative stress,oxidation-reduction process,cellular oxidant detoxification	integral component of membrane	catalase activity,ligase activity,heme binding,phosphopantetheine binding
Ca1	8682204	33504088	Ca_02668	10923370	10927546	4176	G2/mitotic-specific cyclin S13-6-like	-	nucleus	-
Ca1	8682204	33504088	Ca_02667	10930476	10931945	1469	UDP-glycosyltransferase 92A1	-	integral component of membrane,intracellular membrane-bounded organelle	UDP-glycosyltransferase activity,transferase activity, transferring hexosyl groups
Ca1	8682204	33504088	Ca_02666	10937438	10939492	2054	IRK-interacting protein-like isoform X1	-	-	-
Ca1	8682204	33504088	Ca_02665	10952139	10955160	3021	G2/mitotic-specific cyclin S13-7-like	-	nucleus	-
Ca1	8682204	33504088	Ca_02664	10956229	10959498	3269	PREDICTED: uncharacterized protein LOC101488556	-	-	-
Ca1	8682204	33504088	Ca_02663	10963524	10966320	2796	PREDICTED: uncharacterized protein LOC101488901 isoform X3	-	-	-
Ca1	8682204	33504088	Ca_02662	10973489	10975751	2262	transcription factor bHLH122-like protein	-	-	protein dimerization activity
Ca1	8682204	33504088	Ca_02661	10990150	10993411	3261	protein FAR1-RELATED SEQUENCE 4	regulation of transcription, DNA-templated	-	zinc ion binding
Ca1	8682204	33504088	Ca_02660	11000240	11001355	1115	LRR receptor-like kinase family protein	phosphorylation	cell wall,plasmodesma,chloroplast,membrane,apoplast	kinase activity
Ca1	8682204	33504088	Ca_02659	11010402	11011574	1172	Serine/Threonine kinase family protein	protein phosphorylation	-	protein serine/threonine kinase activity,ATP binding
Ca1	8682204	33504088	Ca_02658	11034328	11036592	2264	retrovirus-related Pol polyprotein from transposon TNT 1-94	DNA integration	retrotransposon nucleocapsid	nucleic acid binding,zinc ion binding
Ca1	8682204	33504088	Ca_02657	11044561	11047211	2650	AP2-like ethylene-responsive transcription factor PLT2 isoform X2	regulation of transcription, DNA-templated	nucleus	DNA binding,DNA-binding transcription factor activity
Ca1	8682204	33504088	Ca_02656	11049028	11049579	551	MSF1 family protein	-	mitochondrial intermembrane space	-
Ca1	8682204	33504088	Ca_02655	11053063	11053581	518	zinc finger A20 and AN1 domain stress-associated protein	-	-	DNA binding,zinc ion binding
Ca1	8682204	33504088	Ca_02654	11058125	11058352	227	hypothetical protein L195_g032453	-	integral component of membrane	-
Ca1	8682204	33504088	Ca_02653	11061637	11066318	4681	zinc transporter ZTP29	zinc ion transmembrane transport	integral component of membrane	zinc ion transmembrane transporter activity
Ca1	8682204	33504088	Ca_02651	11083037	11090916	7879	outer membrane OMP85 family protein	-	outer membrane	-
Ca1	8682204	33504088	Ca_02650	11095674	11097008	1334	PREDICTED: uncharacterized protein LOC101493778	-	-	-
Ca1	8682204	33504088	Ca_02649	11100487	11101756	1269	ADP/ATP carrier protein	transmembrane transport	mitochondrial inner membrane,integral component of membrane	transmembrane transporter activity
Ca1	8682204	33504088	Ca_02648	11103322	11104830	1508	PREDICTED: extensin-2-like	plant-type cell wall organization	-	structural constituent of cell wall
Ca1	8682204	33504088	Ca_02646	11119412	11123020	3608	1-acyl-sn-glycerol-3-phosphate acyltransferase 3-like	-	integral component of membrane	transferase activity, transferring acyl groups
Ca1	8682204	33504088	Ca_02645	11125605	11129644	4039	polyadenylate-binding protein RBP47B	-	-	RNA binding
Ca1	8682204	33504088	Ca_02644	11130797	11134989	4192	aldehyde dehydrogenase family 3 member F1-like	cellular aldehyde metabolic process,oxidation-reduction process	-	3-chloroallyl aldehyde dehydrogenase activity
Ca1	8682204	33504088	Ca_02642	11162411	11169433	7022	Mitochondrial import inner membrane translocase subunit Tim10	protein import into mitochondrial inner membrane	TIM22 mitochondrial import inner membrane insertion complex	structural constituent of ribosome,protein transporter activity,metal ion binding
Ca1	8682204	33504088	Ca_02640	11179846	11183009	3163	IMP dehydrogenase/GMP reductase, putative	-	integral component of membrane	-
Ca1	8682204	33504088	Ca_02638	11193055	11193363	308	hypothetical protein MTR_2g097770	-	-	-
Ca1	8682204	33504088	Ca_02637	11195485	11199804	4319	transcription initiation factor IIA large subunit	transcription initiation from RNA polymerase II promoter,translational initiation	transcription factor TFIIA complex	translation initiation factor activity
Ca1	8682204	33504088	Ca_02636	11204477	11206569	2092	Eukaryotic RNA polymerase II heptapeptide repeat	response to abscisic acid	-	-
Ca1	8682204	33504088	Ca_02635	11209145	11212984	3839	translocon at the outer envelope membrane ofs protein 75-III	intracellular protein transport,protein transmembrane transport	intracellular,outer membrane	P-P-bond-hydrolysis-driven protein transmembrane transporter activity
Ca1	8682204	33504088	Ca_02633	11223661	11224331	670	transmembrane protein, putative	-	integral component of membrane	-
Ca1	8682204	33504088	Ca_02632	11225663	11232439	6776	pumilio Mpt5 protein, putative	-	-	RNA binding
Ca1	8682204	33504088	Ca_02631	11241633	11242619	986	zinc finger, C3HC4 type (RING finger) protein, putative	protein ubiquitination	-	ligase activity,ubiquitin protein ligase activity
Ca1	8682204	33504088	Ca_02630	11251581	11252660	1079	ZIP metal ion transporter family protein	zinc ion transmembrane transport	integral component of membrane	zinc ion transmembrane transporter activity
Ca1	8682204	33504088	Ca_02629	11267215	11267421	206	hypothetical protein MTR_5g043320	-	-	-
Ca1	8682204	33504088	Ca_02628	11269814	11271741	1927	haloacid dehalogenase-like hydrolase	-	-	hydrolase activity
Ca1	8682204	33504088	Ca_02627	11273123	11275237	2114	PREDICTED: uncharacterized protein LOC101504301	maturation of 5.8S rRNA	nuclear exosome (RNase complex)	-
Ca1	8682204	33504088	Ca_02626	11276740	11278716	1976	GRAS family transcription factor	-	-	-
Ca1	8682204	33504088	Ca_02625	11284269	11286530	2261	GRAS family transcription factor	-	-	-
Ca1	8682204	33504088	Ca_02624	11289434	11293610	4176	telomere repeat-binding protein 2 isoform X1	-	-	DNA binding
Ca1	8682204	33504088	Ca_02622	11322699	11325578	2879	PGR5-like protein 1A, putative	-	integral component of membrane	-
Ca1	8682204	33504088	Ca_02621	11327287	11328926	1639	rhomboid-like protease 2	proteolysis	integral component of membrane	serine-type endopeptidase activity
Ca1	8682204	33504088	Ca_02619	11339998	11343710	3712	XH/XS domain protein	gene silencing by RNA	-	-
Ca1	8682204	33504088	Ca_02618	11349106	11349516	410	flowering-promoting factor 1-like	regulation of flower development	-	-
Ca1	8682204	33504088	Ca_02617	11359999	11362566	2567	protein kinase APK1A, chloroplastic-like	protein phosphorylation	-	protein serine/threonine kinase activity,ATP binding
Ca1	8682204	33504088	Ca_02616	11372837	11375863	3026	triosephosphate isomerase, cytosolic	gluconeogenesis,glycolytic process,glycerol catabolic process,glyceraldehyde-3-phosphate biosynthetic process	cytosol	acetyl-CoA C-acyltransferase activity,triose-phosphate isomerase activity
Ca1	8682204	33504088	Ca_02614	11388781	11390998	2217	pentatricopeptide repeat-containing protein At1g07590, mitochondrial	response to cadmium ion	mitochondrion	-
Ca1	8682204	33504088	Ca_02613	11392831	11395635	2804	GTP-binding protein Obg/CgtA protein	-	-	-
Ca1	8682204	33504088	Ca_02612	11400151	11401552	1401	PREDICTED: epsin-1-like	-	-	-
Ca1	8682204	33504088	Ca_02610	11411359	11413300	1941	PREDICTED: actin-like	-	-	ATP binding
Ca1	8682204	33504088	Ca_02609	11421771	11424355	2584	putative E3 ubiquitin-protein ligase XBAT31	-	-	ligase activity
Ca1	8682204	33504088	Ca_02608	11433859	11434947	1088	Dof domain zinc finger protein	regulation of transcription, DNA-templated	nucleus	DNA binding
Ca1	8682204	33504088	Ca_02607	11444621	11445223	602	PREDICTED: uncharacterized protein LOC101511700	-	membrane	-
Ca1	8682204	33504088	Ca_02606	11457889	11461446	3557	ubiquitin-conjugating enzyme E2 7	-	-	ATP binding,transferase activity
Ca1	8682204	33504088	Ca_02605	11470571	11470900	329	fusaric acid resistance-like protein	-	integral component of membrane	-
Ca1	8682204	33504088	Ca_02604	11477792	11478224	432	probable prolyl 4-hydroxylase 3	oxidation-reduction process	endosome,trans-Golgi network,integral component of membrane	iron ion binding,oxidoreductase activity, acting on paired donors, with incorporation or reduction of molecular oxygen,L-ascorbic acid binding
Ca1	8682204	33504088	Ca_02602	11487583	11492202	4619	UDP-glucuronic acid decarboxylase 6	-	-	-
Ca1	8682204	33504088	Ca_02601	11495158	11498044	2886	four ACT domain ACT domain protein which protein	-	-	-
Ca1	8682204	33504088	Ca_02600	11501842	11502423	581	core histone H2A/H2B/H3/H4	-	nucleosome,nucleus	DNA binding,protein heterodimerization activity
Ca1	8682204	33504088	Ca_02599	11514664	11515238	574	probable histone H2A.1	-	nucleosome,nucleus	DNA binding,protein heterodimerization activity
Ca1	8682204	33504088	Ca_02598	11522391	11522962	571	probable histone H2A.1	-	nucleosome,nucleus	DNA binding,protein heterodimerization activity
Ca1	8682204	33504088	Ca_02597	11528782	11531166	2384	ras-related protein RABE1c-like	-	-	GTPase activity,GTP binding
Ca1	8682204	33504088	Ca_02596	11532681	11533105	424	---NA---	-	-	-
Ca1	8682204	33504088	Ca_02595	11535879	11538793	2914	methyl-CpG-binding domain protein	-	nucleus	DNA binding
Ca1	8682204	33504088	Ca_02594	11545282	11545775	493	putative nuclease HARBI1	-	-	-
Ca1	8682204	33504088	Ca_02593	11563466	11564340	874	myb transcription factor	-	nucleus,integral component of membrane	sequence-specific DNA binding
Ca1	8682204	33504088	Ca_02591	11575065	11575796	731	DUF1635 family protein	-	-	-
Ca1	8682204	33504088	Ca_02590	11578845	11580281	1436	60S ribosomal protein L23a-like	translation	ribosome	structural constituent of ribosome
Ca1	8682204	33504088	Ca_02588	11588850	11591893	3043	UDP-galactose transporter 1	-	-	-
Ca1	8682204	33504088	Ca_02587	11592994	11594142	1148	UDP-galactose transporter 1	carbohydrate transport,transmembrane transport	integral component of membrane	-
Ca1	8682204	33504088	Ca_02585	11638971	11640467	1496	exocyst subunit exo70 family protein	exocytosis,protein transport	exocyst	-
Ca1	8682204	33504088	Ca_02584	11652255	11653673	1418	3-ketoacyl-CoA synthase 12-like	fatty acid biosynthetic process	membrane	transferase activity, transferring acyl groups other than amino-acyl groups
Ca1	8682204	33504088	Ca_02583	11668932	11671368	2436	ankyrin repeat-containing protein At5g02620-like	-	integral component of membrane	-
Ca1	8682204	33504088	Ca_02582	11685008	11687098	2090	receptor-like kinase, putative	protein phosphorylation	integral component of membrane	protein serine/threonine kinase activity,ATP binding
Ca1	8682204	33504088	Ca_02581	11692195	11692506	311	Histone superfamily protein isoform 2	nucleosome assembly	nucleosome,nucleus	DNA binding,protein heterodimerization activity
Ca1	8682204	33504088	Ca_02580	11701310	11705821	4511	polymerase/histidinol phosphatase-like protein, putative	tRNA processing,embryo sac development,pollen tube development,RNA phosphodiester bond hydrolysis	nucleus,mitochondrion	ribonuclease activity
Ca1	8682204	33504088	Ca_02579	11709057	11710837	1780	CCT motif protein	regulation of flower development	nucleus	-
Ca1	8682204	33504088	Ca_02578	11741013	11746939	5926	125 kDa kinesin-related protein	microtubule-based movement	-	microtubule motor activity,ATP binding,microtubule binding
Ca1	8682204	33504088	Ca_02577	11749265	11753425	4160	DNA-binding protein, putative	-	Ino80 complex	DNA binding
Ca1	8682204	33504088	Ca_02575	11777795	11779868	2073	transferring glycosyl group transferase	-	integral component of membrane	acetylglucosaminyltransferase activity
Ca1	8682204	33504088	Ca_02574	11780302	11782665	2363	probable serine/threonine-protein kinase RLCKVII	protein phosphorylation,transmembrane receptor protein serine/threonine kinase signaling pathway	plasma membrane	transmembrane receptor protein serine/threonine kinase activity,ATP binding
Ca1	8682204	33504088	Ca_02573	11791977	11796104	4127	zinc-binding alcohol dehydrogenase family protein	oxidation-reduction process	-	oxidoreductase activity
Ca1	8682204	33504088	Ca_02572	11797992	11801211	3219	hydrolase family protein/HAD-superfamily protein	-	-	copper ion binding,zinc ion binding,hydrolase activity
Ca1	8682204	33504088	Ca_02571	11801323	11801823	500	hydrolase family protein/HAD-superfamily protein	-	-	copper ion binding,zinc ion binding,hydrolase activity
Ca1	8682204	33504088	Ca_02570	11807113	11808726	1613	Putative xyloglucan endotransglucosylase/hydrolase protein 32	xyloglucan metabolic process,cell wall biogenesis,cell wall organization	cell wall,apoplast	hydrolase activity, hydrolyzing O-glycosyl compounds,xyloglucan:xyloglucosyl transferase activity
Ca1	8682204	33504088	Ca_02569	11815555	11817185	1630	pectate lyase-like protein	pectin catabolic process	integral component of membrane	pectate lyase activity,metal ion binding
Ca1	8682204	33504088	Ca_02568	11819786	11822437	2651	serine carboxypeptidase-like	proteolysis	-	serine-type carboxypeptidase activity
Ca1	8682204	33504088	Ca_02567	11823138	11825881	2743	alpha-L-fucosidase 1	carbohydrate metabolic process	-	alpha-L-fucosidase activity
Ca1	8682204	33504088	Ca_02565	11870371	11871482	1111	Copper-transporting ATPase 2	metal ion transport	-	hydrolase activity,metal ion binding
Ca1	8682204	33504088	Ca_02563	11893249	11893620	371	SAUR-like auxin-responsive family protein	response to auxin	-	-
Ca1	8682204	33504088	Ca_02562	11898201	11904052	5851	dolichol kinase	protein glycosylation,pollen development,pollen tube reception,phosphorylation,dolichyl monophosphate biosynthetic process	endoplasmic reticulum,integral component of membrane	dolichol kinase activity,nucleotidyltransferase activity
Ca1	8682204	33504088	Ca_02561	11905729	11910083	4354	ABC transporter G family member 3	transmembrane transport	plasma membrane,integral component of membrane	ATP binding,ATPase activity, coupled to transmembrane movement of substances
Ca1	8682204	33504088	Ca_02560	11921214	11926070	4856	cell division cycle protein 48 homolog	ubiquitin-dependent ERAD pathway,retrograde protein transport, ER to cytosol,microtubule severing,mitotic spindle disassembly,cell division,ER-associated misfolded protein catabolic process,autophagosome maturation	nucleus,cytosol,plasma membrane,VCP-NPL4-UFD1 AAA ATPase complex	ATP binding,microtubule-severing ATPase activity,polyubiquitin modification-dependent protein binding
Ca1	8682204	33504088	Ca_02559	11935425	11935895	470	SNF1-related protein kinase regulatory subunit beta-3	regulation of protein kinase activity,cellular response to nitrogen levels,response to sucrose	-	protein kinase regulator activity,kinase activity
Ca1	8682204	33504088	Ca_02558	11941966	11943189	1223	Retrovirus-related Pol polyprotein from transposon TNT 1-94	DNA integration	retrotransposon nucleocapsid	nucleic acid binding,zinc ion binding
Ca1	8682204	33504088	Ca_02557	11944765	11946162	1397	Retrovirus-related Pol polyprotein from transposon TNT 1-94	DNA integration	retrotransposon nucleocapsid	nucleic acid binding,zinc ion binding
Ca1	8682204	33504088	Ca_02556	11969357	11975753	6396	hypothetical protein TSUD_57550	-	-	-
Ca1	8682204	33504088	Ca_02555	11982155	11986471	4316	phosphatidylinositol N-acetylglucosaminyltransferase gpi3 subunit-like	GPI anchor biosynthetic process	integral component of membrane	transferase activity, transferring glycosyl groups
Ca1	8682204	33504088	Ca_02554	11987709	11989010	1301	tyrosine kinase family protein	protein phosphorylation	-	protein kinase activity,ATP binding
Ca1	8682204	33504088	Ca_02553	12017141	12023621	6480	helicase protein MOM1-like isoform X1	chromatin silencing	-	helicase activity,metal ion binding
Ca1	8682204	33504088	Ca_02551	12044491	12048554	4063	zinc finger, C3HC4 type (RING finger) protein	-	-	-
Ca1	8682204	33504088	Ca_02550	12050722	12054129	3407	receptor-like serine/threonine-protein kinase NCRK	protein phosphorylation,transmembrane receptor protein serine/threonine kinase signaling pathway	plasma membrane,integral component of membrane	transmembrane receptor protein serine/threonine kinase activity,ATP binding
Ca1	8682204	33504088	Ca_02549	12061282	12065600	4318	Putative cyclic nucleotide-gated ion channel 15	potassium ion transmembrane transport	integral component of membrane,nuclear membrane	voltage-gated potassium channel activity,ion channel binding
Ca1	8682204	33504088	Ca_02548	12067702	12069626	1924	ATP synthase mitochondrial F1 complex assembly factor 2-like	proton-transporting ATP synthase complex assembly	-	-
Ca1	8682204	33504088	Ca_02547	12080263	12085406	5143	cytokinin riboside 5'-monophosphate phosphoribohydrolase LOG1	cytokinin biosynthetic process	nucleus,cytosol	hydrolase activity, hydrolyzing N-glycosyl compounds
Ca1	8682204	33504088	Ca_02546	12086189	12089116	2927	mediator of RNA polymerase II transcription subunit 7a	regulation of transcription by RNA polymerase II	mediator complex,core mediator complex	transcription coregulator activity
Ca1	8682204	33504088	Ca_02545	12094896	12103487	8591	PREDICTED: uncharacterized protein LOC101508904	-	integral component of membrane	-
Ca1	8682204	33504088	Ca_02544	12105164	12106126	962	nucleotide/sugar transporter family protein	carbohydrate transport	integral component of membrane	-
Ca1	8682204	33504088	Ca_02543	12114032	12122541	8509	pleckstrin-like (PH) and lipid-binding START domain protein	-	-	lipid binding
Ca1	8682204	33504088	Ca_02542	12126697	12131185	4488	GATA type zinc finger transcription factor family protein	regulation of transcription, DNA-templated	nucleus	DNA-binding transcription factor activity,zinc ion binding,sequence-specific DNA binding
Ca1	8682204	33504088	Ca_02541	12146278	12149182	2904	auxin response factor 1	regulation of transcription, DNA-templated,auxin-activated signaling pathway	nucleus	DNA binding
Ca1	8682204	33504088	Ca_02537	12197640	12201857	4217	vacuolar fusion MON1-like protein	-	-	-
Ca1	8682204	33504088	Ca_02535	12210083	12210583	500	senescence regulator	-	-	-
Ca1	8682204	33504088	Ca_02534	12219132	12219632	500	60S ribosomal protein L12	translation	ribosome	structural constituent of ribosome
Ca1	8682204	33504088	Ca_02533	12226605	12227713	1108	major intrinsic protein (MIP) family transporter	transmembrane transport	integral component of membrane	channel activity
Ca1	8682204	33504088	Ca_02532	12231038	12231436	398	transmembrane protein, putative	-	integral component of membrane	-
Ca1	8682204	33504088	Ca_02530	12241649	12245456	3807	protein disulfide isomerase-like 1-4	protein folding,response to endoplasmic reticulum stress,cell redox homeostasis	endoplasmic reticulum	protein disulfide isomerase activity
Ca1	8682204	33504088	Ca_02529	12246988	12247464	476	transmembrane protein, putative	-	integral component of membrane	-
Ca1	8682204	33504088	Ca_02528	12248997	12253684	4687	4-hydroxy-3-methylbut-2-en-1-yl diphosphate synthase (ferredoxin), chloroplastic	terpenoid biosynthetic process,oxidation-reduction process	-	iron ion binding,4-hydroxy-3-methylbut-2-en-1-yl diphosphate synthase activity
Ca1	8682204	33504088	Ca_02527	12263063	12268191	5128	RING/U-box protein	-	integral component of membrane	zinc ion binding
Ca1	8682204	33504088	Ca_02526	12273654	12274748	1094	galactose oxidase/kelch repeat protein	-	nucleus	-
Ca1	8682204	33504088	Ca_02524	12293118	12298356	5238	beta-galactosidase 8-like	carbohydrate metabolic process	cell wall,vacuole	beta-galactosidase activity,carbohydrate binding
Ca1	8682204	33504088	Ca_02523	12302656	12303402	746	fasciclin-like arabinogalactan protein 12	plant-type secondary cell wall biogenesis	plasma membrane,integral component of membrane	-
Ca1	8682204	33504088	Ca_02522	12305407	12306261	854	fasciclin domain protein	-	integral component of membrane	-
Ca1	8682204	33504088	Ca_02521	12309661	12310278	617	fasciclin-like arabinogalactan protein 12	-	integral component of membrane	-
Ca1	8682204	33504088	Ca_02520	12314547	12316001	1454	NAC domain-containing protein 29	regulation of transcription, DNA-templated	nucleus	DNA binding
Ca1	8682204	33504088	Ca_02519	12316582	12318506	1924	PREDICTED: syntaxin-71-like	intracellular protein transport,vesicle fusion,vesicle docking	endomembrane system,integral component of membrane,SNARE complex	SNARE binding,SNAP receptor activity
Ca1	8682204	33504088	Ca_02518	12321251	12321568	317	protein transport protein Sec61 subunit beta-like	intracellular protein transport	Sec61 translocon complex,Golgi apparatus,plasma membrane,integral component of membrane	-
Ca1	8682204	33504088	Ca_02517	12323387	12326782	3395	MLO-like protein 6	defense response,response to biotic stimulus	integral component of membrane	calmodulin binding
Ca1	8682204	33504088	Ca_02515	12341158	12350947	9789	E3 SUMO-protein ligase SIZ1-like isoform X1	protein sumoylation,cellular response to extracellular stimulus	nucleus	DNA binding,zinc ion binding,ligase activity,SUMO transferase activity
Ca1	8682204	33504088	Ca_02514	12358188	12358582	394	PREDICTED: uncharacterized protein LOC109355341	-	-	-
Ca1	8682204	33504088	Ca_02513	12382391	12383156	765	protein disulfide-isomerase 5-1	cell redox homeostasis	cell	isomerase activity
Ca1	8682204	33504088	Ca_02511	12392768	12393777	1009	adenylate kinase isoenzyme 6 homolog	phosphorylation,nucleoside monophosphate phosphorylation	nucleus	adenylate kinase activity,ATP binding,ATPase activity
Ca1	8682204	33504088	Ca_02510	12404118	12405476	1358	Dof domain zinc finger protein	regulation of transcription, DNA-templated	nucleus	DNA binding
Ca1	8682204	33504088	Ca_02509	12412729	12413961	1232	interactor of constitutive active ROPs-like protein	-	-	-
Ca1	8682204	33504088	Ca_02508	12430439	12434628	4189	carbamoyl-phosphate synthase large chain	nitrogen compound metabolic process	-	carbamoyl-phosphate synthase (glutamine-hydrolyzing) activity,ATP binding,metal ion binding
Ca1	8682204	33504088	Ca_02507	12440104	12442389	2285	LOB domain-containing protein 1-like	-	-	-
Ca1	8682204	33504088	Ca_02506	12459109	12460240	1131	chaperonin CPN60-2, mitochondrial-like	-	-	-
Ca1	8682204	33504088	Ca_02505	12460820	12462673	1853	p21-carboxy-terminal region-binding protein	RNA phosphodiester bond hydrolysis, endonucleolytic	-	nucleic acid binding,RNA-DNA hybrid ribonuclease activity
Ca1	8682204	33504088	Ca_02503	12488025	12489860	1835	DDB1- and CUL4-associated factor 8	-	-	-
Ca1	8682204	33504088	Ca_02502	12490535	12495767	5232	nitrate excretion transporter 1	transmembrane transport	integral component of membrane	transmembrane transporter activity
Ca1	8682204	33504088	Ca_02501	12502598	12504442	1844	serine/threonine-protein phosphatase 7 long form homolog	-	-	-
Ca1	8682204	33504088	Ca_02498	12559909	12565714	5805	DNA repair protein RAD51 homolog 2 isoform X1	double-strand break repair via homologous recombination	replication fork,integral component of membrane,Rad51B-Rad51C-Rad51D-XRCC2 complex	four-way junction DNA binding,double-stranded DNA binding,single-stranded DNA binding,ATP binding,DNA-dependent ATPase activity
Ca1	8682204	33504088	Ca_02497	12575300	12577117	1817	PREDICTED: uncharacterized protein LOC101509654	-	-	-
Ca1	8682204	33504088	Ca_02496	12585352	12592896	7544	MAP kinase kinase kinase-like protein	protein phosphorylation	-	protein kinase activity,ATP binding
Ca1	8682204	33504088	Ca_02494	12604494	12609432	4938	Myb/SANT-like DNA-binding domain protein	proteolysis	-	DNA binding,cysteine-type peptidase activity
Ca1	8682204	33504088	Ca_02493	12614111	12614611	500	protein LIGHT-DEPENDENT SHORT HYPOCOTYLS 10-like	-	-	-
Ca1	8682204	33504088	Ca_02492	12625425	12625859	434	DEAD-box ATP-dependent RNA helicase 18	-	-	RNA binding,helicase activity,ATP binding
Ca1	8682204	33504088	Ca_02491	12636775	12642200	5425	phosphoenolpyruvate carboxylase	tricarboxylic acid cycle,carbon fixation	-	phosphoenolpyruvate carboxylase activity
Ca1	8682204	33504088	Ca_02490	12651757	12652321	564	frigida-LIKE protein	flower development,cell differentiation	-	-
Ca1	8682204	33504088	Ca_02489	12655512	12655891	379	frigida-LIKE protein	flower development,cell differentiation	-	-
Ca1	8682204	33504088	Ca_02488	12656532	12659062	2530	frigida-LIKE protein	multicellular organism development	-	-
Ca1	8682204	33504088	Ca_02487	12668074	12670822	2748	general regulatory factor 2	post-embryonic root development	nucleus,cytosol,plasma membrane	calcium ion binding,protein domain specific binding
Ca1	8682204	33504088	Ca_02486	12673236	12677293	4057	bifunctional riboflavin kinase/FMN phosphatase-like	riboflavin biosynthetic process,FMN biosynthetic process,phosphorylation	-	riboflavin kinase activity,hydrolase activity
Ca1	8682204	33504088	Ca_02485	12684870	12685283	413	PREDICTED: uncharacterized protein LOC101502056	-	-	-
Ca1	8682204	33504088	Ca_02484	12687019	12689456	2437	inactive TPR repeat-containing thioredoxin TTL3	cell redox homeostasis	cell	-
Ca1	8682204	33504088	Ca_02483	12702177	12705781	3604	ketol-acid reductoisomerase, chloroplastic	isoleucine biosynthetic process,valine biosynthetic process,oxidation-reduction process	mitochondrion,chloroplast	ketol-acid reductoisomerase activity,isomerase activity,metal ion binding
Ca1	8682204	33504088	Ca_02482	12709989	12711550	1561	transcription factor bHLH30-like	-	-	protein dimerization activity
Ca1	8682204	33504088	Ca_02480	12718325	12720188	1863	PREDICTED: uncharacterized protein LOC101503655	-	-	-
Ca1	8682204	33504088	Ca_02478	12735443	12737728	2285	seed biotin-containing protein SBP65	-	-	-
Ca1	8682204	33504088	Ca_02477	12738438	12740093	1655	transmembrane protein, putative	-	plasma membrane,integral component of membrane	-
Ca1	8682204	33504088	Ca_02476	12749163	12749594	431	hypothetical protein glysoja_036440	-	integral component of membrane	-
Ca1	8682204	33504088	Ca_02475	12750925	12753945	3020	DUF455 family protein	-	-	-
Ca1	8682204	33504088	Ca_02474	12755839	12758058	2219	transcription factor GTE4-like protein	-	-	-
Ca1	8682204	33504088	Ca_02473	12783651	12784670	1019	transcription factor TCP4-like	regulation of transcription, DNA-templated	nucleus	DNA binding
Ca1	8682204	33504088	Ca_02471	12799888	12800851	963	cysteine protease	proteolysis	-	cysteine-type peptidase activity
Ca1	8682204	33504088	Ca_02470	12801222	12802238	1016	pentatricopeptide repeat-containing protein At1g06270	-	plastid membrane	-
Ca1	8682204	33504088	Ca_02469	12806268	12807935	1667	rac-like GTP-binding protein RAC2	small GTPase mediated signal transduction	intracellular	GTPase activity,GTP binding
Ca1	8682204	33504088	Ca_02468	12809468	12811135	1667	rac-like GTP-binding protein RAC2	small GTPase mediated signal transduction	intracellular	GTPase activity,GTP binding
Ca1	8682204	33504088	Ca_02467	12812844	12814754	1910	RAB GTPase-like protein A1D	-	-	GTPase activity,GTP binding
Ca1	8682204	33504088	Ca_02466	12824009	12824596	587	serine/threonine-protein kinase phg2	phosphorylation	-	kinase activity
Ca1	8682204	33504088	Ca_02465	12833611	12834354	743	fasciclin-like arabinogalactan protein	-	-	-
Ca1	8682204	33504088	Ca_02464	12838923	12840787	1864	serine/threonine-protein phosphatase 7 long form homolog	-	-	-
Ca1	8682204	33504088	Ca_02462	12848072	12848389	317	glutaredoxin-c9-like protein	electron transport chain,cell redox homeostasis	cell	electron transfer activity,protein disulfide oxidoreductase activity
Ca1	8682204	33504088	Ca_02461	12852419	12855122	2703	hypothetical protein VIGAN_08277400	-	-	-
Ca1	8682204	33504088	Ca_02460	12857504	12858676	1172	hypothetical protein VIGAN_06130700	-	-	-
Ca1	8682204	33504088	Ca_02459	12873454	12875676	2222	zinc finger protein MAGPIE-like	-	nucleus	nucleic acid binding,DNA-binding transcription factor activity
Ca1	8682204	33504088	Ca_02457	12880590	12882098	1508	NAC domain-containing protein 73-like	regulation of transcription, DNA-templated	nucleus	DNA binding
Ca1	8682204	33504088	Ca_02456	12889889	12893315	3426	receptor-like protein kinase HSL1-like protein	lateral root morphogenesis,floral organ abscission,regulation of gene expression,pectin catabolic process,protein autophosphorylation,defense response to Gram-negative bacterium,leaf abscission	plasma membrane,integral component of membrane	protein serine/threonine kinase activity,ATP binding
Ca1	8682204	33504088	Ca_02455	12899713	12902421	2708	dnaJ homolog subfamily B member 13-like	protein folding	-	unfolded protein binding
Ca1	8682204	33504088	Ca_02454	12908045	12909040	995	PREDICTED: uncharacterized protein LOC105851156	-	-	-
Ca1	8682204	33504088	Ca_02453	12914138	12914558	420	transmembrane protein, putative	-	integral component of membrane	-
Ca1	8682204	33504088	Ca_02452	12929374	12933403	4029	transcription activator GLK1-like protein	positive regulation of transcription, DNA-templated	nucleus	DNA-binding transcription factor activity,transcription regulatory region DNA binding
Ca1	8682204	33504088	Ca_02451	12963204	12963923	719	protein E6	-	-	-
Ca1	8682204	33504088	Ca_02450	12965523	12969002	3479	nuclear cap-binding protein subunit 2	mRNA cis splicing, via spliceosome	nucleus,nuclear cap binding complex	RNA cap binding
Ca1	8682204	33504088	Ca_02449	12970726	12972394	1668	protein NUCLEAR FUSION DEFECTIVE 6, chloroplastic/mitochondrial-like isoform X2	-	-	-
Ca1	8682204	33504088	Ca_14065	13019949	13022151	2202	reticulon-like protein B17	-	endoplasmic reticulum membrane,integral component of membrane	-
Ca1	8682204	33504088	Ca_14066	13027990	13030696	2706	tyrosine/nicotianamine family aminotransferase	cellular amino acid metabolic process,biosynthetic process	-	transaminase activity,pyridoxal phosphate binding
Ca1	8682204	33504088	Ca_14067	13034551	13034802	251	---NA---	-	-	-
Ca1	8682204	33504088	Ca_14069	13052869	13054047	1178	zinc finger CCCH domain-containing protein 2-like	-	-	metal ion binding
Ca1	8682204	33504088	Ca_14070	13061721	13066277	4556	putative E3 ubiquitin-protein ligase RING1a isoform X2	-	-	ligase activity
Ca1	8682204	33504088	Ca_14072	13086637	13087569	932	early nodulin-like protein 2	electron transport chain	integral component of membrane	electron transfer activity
Ca1	8682204	33504088	Ca_14073	13108426	13109814	1388	probable L-type lectin-domain containing receptor kinase VII.2	protein phosphorylation	integral component of membrane	protein kinase activity,ATP binding,carbohydrate binding
Ca1	8682204	33504088	Ca_14074	13111145	13115395	4250	cyclin-dependent kinase	protein phosphorylation	-	protein kinase activity,ATP binding
Ca1	8682204	33504088	Ca_14075	13141474	13145511	4037	mannan endo-1,4-beta-mannosidase 2	carbohydrate metabolic process	integral component of membrane	hydrolase activity, hydrolyzing O-glycosyl compounds
Ca1	8682204	33504088	Ca_14076	13146824	13147498	674	PREDICTED: uncharacterized protein LOC101492687	-	-	-
Ca1	8682204	33504088	Ca_14078	13174387	13179636	5249	1,3-beta-glucan synthase component-like protein	(1->3)-beta-D-glucan biosynthetic process	1,3-beta-D-glucan synthase complex,integral component of membrane	1,3-beta-D-glucan synthase activity
Ca1	8682204	33504088	Ca_14079	13182078	13185916	3838	serine--tRNA ligase-like	seryl-tRNA aminoacylation	cytoplasm	serine-tRNA ligase activity,ATP binding
Ca1	8682204	33504088	Ca_14080	13189820	13190119	299	hypothetical protein L195_g036717	-	-	-
Ca1	8682204	33504088	Ca_14081	13198865	13202939	4074	DTW domain protein	-	-	-
Ca1	8682204	33504088	Ca_14082	13209249	13209992	743	E3 ubiquitin-protein ligase RMA1H1	-	integral component of membrane	ligase activity,metal ion binding
Ca1	8682204	33504088	Ca_14083	13213599	13216569	2970	50S ribosomal protein L24, chloroplastic	translation	ribosome	structural constituent of ribosome
Ca1	8682204	33504088	Ca_14085	13223535	13225532	1997	PREDICTED: uncharacterized protein LOC101496693	-	-	-
Ca1	8682204	33504088	Ca_14086	13233018	13235542	2524	expansin-like protein B1	sexual reproduction	extracellular region	-
Ca1	8682204	33504088	Ca_14087	13240705	13245876	5171	lectin receptor kinase	protein phosphorylation	integral component of membrane	protein kinase activity,ATP binding,carbohydrate binding
Ca1	8682204	33504088	Ca_14089	13267437	13268720	1283	ethylene response factor	regulation of transcription, DNA-templated	nucleus	DNA binding,DNA-binding transcription factor activity
Ca1	8682204	33504088	Ca_14090	13280022	13282839	2817	IST1-like protein	protein transport	-	-
Ca1	8682204	33504088	Ca_14091	13292632	13293554	922	epidermal patterning factor, putative	-	integral component of membrane	-
Ca1	8682204	33504088	Ca_14092	13299143	13302115	2972	plant/F9H3-4 protein	-	-	-
Ca1	8682204	33504088	Ca_14093	13321995	13322516	521	photosystem II repair protein PSB27-H1, chloroplastic	photosystem II assembly	-	-
Ca1	8682204	33504088	Ca_14094	13332187	13332567	380	transmembrane protein, putative	-	integral component of membrane	-
Ca1	8682204	33504088	Ca_14096	13341168	13344529	3361	probable indole-3-acetic acid-amido synthetase GH3.5	response to light stimulus	chloroplast	-
Ca1	8682204	33504088	Ca_14097	13346034	13347264	1230	probable indole-3-acetic acid-amido synthetase GH3.5	-	-	-
Ca1	8682204	33504088	Ca_14098	13354000	13354755	755	PREDICTED: uncharacterized protein LOC101496463	-	-	-
Ca1	8682204	33504088	Ca_14099	13358895	13361322	2427	putative lipoic acid synthase	lipoate biosynthetic process,protein lipoylation	mitochondrion	lipoate synthase activity,metal ion binding,4 iron, 4 sulfur cluster binding
Ca1	8682204	33504088	Ca_14100	13362806	13365654	2848	tetratricopeptide repeat protein 1-like	-	-	-
Ca1	8682204	33504088	Ca_14102	13383674	13383883	209	PREDICTED: uncharacterized protein LOC101504633	-	-	-
Ca1	8682204	33504088	Ca_14103	13394939	13397619	2680	Gar1/Naf1 RNA-binding region protein	pseudouridine synthesis,ribosome biogenesis	-	-
Ca1	8682204	33504088	Ca_14104	13403807	13405804	1997	formimidoyltransferase-cyclodeaminase-like protein	-	-	folic acid binding,transferase activity
Ca1	8682204	33504088	Ca_14105	13409534	13411110	1576	formiminotransferase-cyclodeaminase-like protein	-	-	folic acid binding,transferase activity
Ca1	8682204	33504088	Ca_14106	13413715	13416531	2816	QWRF motif-containing protein 3-like	microtubule cytoskeleton organization,cell cycle process	microtubule cytoskeleton,cytoskeletal part	folic acid binding,transferase activity
Ca1	8682204	33504088	Ca_14107	13425103	13426065	962	pentatricopeptide repeat-containing protein At1g11900 isoform X1	-	mitochondrion	-
Ca1	8682204	33504088	Ca_14109	13441742	13442011	269	wound-responsive family protein	-	-	-
Ca1	8682204	33504088	Ca_14110	13448238	13451178	2940	vesicle-associated-like protein	-	endoplasmic reticulum membrane	-
Ca1	8682204	33504088	Ca_14111	13458599	13458874	275	wound-responsive family protein	-	-	-
Ca1	8682204	33504088	Ca_14112	13471678	13471956	278	wound-responsive family protein	-	-	-
Ca1	8682204	33504088	Ca_14113	13474336	13474608	272	wound-responsive family protein	-	-	-
Ca1	8682204	33504088	Ca_14114	13477184	13477453	269	wound-responsive family protein	-	-	-
Ca1	8682204	33504088	Ca_14115	13479265	13479537	272	wound-responsive family protein	-	-	-
Ca1	8682204	33504088	Ca_14116	13491624	13499617	7993	protein THYLAKOID FORMATION1, chloroplastic-like	thylakoid membrane organization,photosystem II assembly,protein import into chloroplast stroma,protein import into chloroplast thylakoid membrane	chloroplast thylakoid	-
Ca1	8682204	33504088	Ca_14117	13500517	13507301	6784	diacylglycerol kinase 5-like	protein kinase C-activating G protein-coupled receptor signaling pathway,phosphorylation	-	NAD+ kinase activity,diacylglycerol kinase activity,ATP binding
Ca1	8682204	33504088	Ca_14118	13512160	13513584	1424	coumaroyl-CoA:anthocyanidin 3-O-glucoside-6''-O-coumaroyltransferase 1-like	-	integral component of membrane	transferase activity, transferring acyl groups other than amino-acyl groups
Ca1	8682204	33504088	Ca_14119	13535111	13536490	1379	myb transcription factor	-	-	DNA binding
Ca1	8682204	33504088	Ca_14120	13544045	13545163	1118	equilibrative nucleoside transporter 6	nucleoside transmembrane transport	integral component of membrane	nucleoside transmembrane transporter activity
Ca1	8682204	33504088	Ca_14122	13554372	13558644	4272	equilibrative nucleotide transporter 3 isoform X2	nucleoside transmembrane transport	integral component of membrane	nucleoside transmembrane transporter activity
Ca1	8682204	33504088	Ca_14124	13578855	13581189	2334	carboxy-terminal domain cyclin	regulation of mitotic nuclear division,positive regulation of cell proliferation,positive regulation of cell cycle,regulation of cyclin-dependent protein serine/threonine kinase activity	nucleus,cytoplasm,cyclin-dependent protein kinase holoenzyme complex	protein kinase binding,cyclin-dependent protein serine/threonine kinase regulator activity,protein kinase activity
Ca1	8682204	33504088	Ca_14125	13590037	13592412	2375	G-type lectin S-receptor-like serine/threonine-protein kinase At2g19130	protein phosphorylation,recognition of pollen	integral component of membrane	protein serine/threonine kinase activity,ATP binding,carbohydrate binding
Ca1	8682204	33504088	Ca_14126	13595545	13597905	2360	G-type lectin S-receptor-like serine/threonine-protein kinase At2g19130	protein phosphorylation,recognition of pollen	integral component of membrane	protein serine/threonine kinase activity,ATP binding,carbohydrate binding
Ca1	8682204	33504088	Ca_14127	13605845	13608310	2465	G-type lectin S-receptor-like serine/threonine-protein kinase	peptidyl-tyrosine phosphorylation,recognition of pollen	integral component of membrane	protein serine/threonine kinase activity,transmembrane receptor protein tyrosine kinase activity,ATP binding,carbohydrate binding
Ca1	8682204	33504088	Ca_14129	13634855	13643444	8589	CCAAT-binding factor	rRNA processing,embryo development ending in seed dormancy	nucleoplasm,nucleolus,membrane	-
Ca1	8682204	33504088	Ca_14130	13666938	13667282	344	calcium-binding protein PBP1-like	-	-	calcium ion binding
Ca1	8682204	33504088	Ca_14131	13669610	13670668	1058	fasciclin-like arabinogalactan protein 21	-	integral component of membrane	-
Ca1	8682204	33504088	Ca_14132	13676635	13676955	320	transmembrane protein, putative	-	-	-
Ca1	8682204	33504088	Ca_14133	13679786	13680361	575	putative dehydration-responsive element-binding protein 2H	positive regulation of transcription, DNA-templated	nucleus	DNA-binding transcription factor activity,transcription regulatory region DNA binding,sequence-specific DNA binding
Ca1	8682204	33504088	Ca_14134	13684753	13687054	2301	xyloglucan endotransglucosylase/hydrolase family protein	xyloglucan metabolic process,cell wall biogenesis,cell wall organization	cell wall,apoplast	hydrolase activity, hydrolyzing O-glycosyl compounds,xyloglucan:xyloglucosyl transferase activity
Ca1	8682204	33504088	Ca_14135	13698896	13706348	7452	sesquiterpene synthase	-	-	magnesium ion binding,terpene synthase activity
Ca1	8682204	33504088	Ca_14136	13724752	13727484	2732	sesquiterpene synthase	-	-	magnesium ion binding,terpene synthase activity
Ca1	8682204	33504088	Ca_14137	13737945	13739327	1382	scarecrow-like protein 32	-	-	-
Ca1	8682204	33504088	Ca_14139	13773595	13774515	920	transcription factor bHLH117	-	-	protein dimerization activity
Ca1	8682204	33504088	Ca_14140	13779371	13780315	944	transmembrane protein, putative	-	integral component of membrane	-
Ca1	8682204	33504088	Ca_14141	13781584	13792147	10563	formin-like 2 domain protein	polysaccharide catabolic process	chloroplast,integral component of membrane	beta-amylase activity,amylopectin maltohydrolase activity
Ca1	8682204	33504088	Ca_14142	13793930	13794385	455	neural Wiskott-Aldrich syndrome protein	-	integral component of membrane	-
Ca1	8682204	33504088	Ca_14143	13799088	13800095	1007	pentatricopeptide repeat-containing protein At2g44880-like	-	-	-
Ca1	8682204	33504088	Ca_14144	13801431	13803435	2004	transcription factor bHLH115-like	-	-	protein dimerization activity
Ca1	8682204	33504088	Ca_14145	13804281	13805168	887	plastocyanin-like domain protein	electron transport chain	-	electron transfer activity
Ca1	8682204	33504088	Ca_14146	13813484	13815458	1974	transferring glycosyl group transferase	-	integral component of membrane	-
Ca1	8682204	33504088	Ca_14147	13816761	13817507	746	cysteine-rich RLK (receptor-like kinase) protein	phosphorylation	-	kinase activity
Ca1	8682204	33504088	Ca_14149	13846909	13855204	8295	SPX and EXS domain-containing protein 1	-	integral component of membrane	-
Ca1	8682204	33504088	Ca_14150	13855904	13856849	945	cyclin p4	regulation of cyclin-dependent protein serine/threonine kinase activity	-	protein kinase binding
Ca1	8682204	33504088	Ca_07141	13879493	13880902	1409	peroxidase family protein	response to oxidative stress,hydrogen peroxide catabolic process,oxidation-reduction process,cellular oxidant detoxification	extracellular region	peroxidase activity,heme binding,metal ion binding
Ca1	8682204	33504088	Ca_07139	13910948	13913827	2879	syntaxin of plants 122 protein	vesicle-mediated transport	integral component of membrane	-
Ca1	8682204	33504088	Ca_07138	13925693	13926244	551	late embryogenesis abundant protein	-	integral component of membrane	-
Ca1	8682204	33504088	Ca_07137	13939308	13939619	311	serine/threonine-protein phosphatase 7 long form homolog	-	-	-
Ca1	8682204	33504088	Ca_07136	13941928	13942479	551	late embryogenesis abundant protein	-	integral component of membrane	-
Ca1	8682204	33504088	Ca_07135	13954941	13955616	675	PREDICTED: uncharacterized protein LOC101492254	xylem development	-	-
Ca1	8682204	33504088	Ca_07134	13965562	13966537	975	RING-box protein 1a	protein ubiquitination	anaphase-promoting complex	ubiquitin-protein transferase activity,zinc ion binding
Ca1	8682204	33504088	Ca_07132	13980495	13984009	3514	membrane protein	-	integral component of membrane	-
Ca1	8682204	33504088	Ca_07130	13997535	13999690	2155	PREDICTED: uncharacterized protein LOC101505165	-	-	-
Ca1	8682204	33504088	Ca_07129	14001056	14005779	4723	glutamate receptor 3.4 isoform X1	ion transport,G protein-coupled receptor signaling pathway,ionotropic glutamate receptor signaling pathway	integral component of membrane	G protein-coupled receptor activity,ionotropic glutamate receptor activity
Ca1	8682204	33504088	Ca_07128	14014397	14019673	5276	glutamate receptor 3.7	ion transport,ionotropic glutamate receptor signaling pathway	plasma membrane,integral component of membrane	ionotropic glutamate receptor activity
Ca1	8682204	33504088	Ca_07126	14028317	14034199	5882	protein TRANSPARENT TESTA 12-like	drug transmembrane transport	integral component of membrane	drug transmembrane transporter activity,antiporter activity
Ca1	8682204	33504088	Ca_07125	14041706	14042104	398	DUF4228 domain protein	-	-	-
Ca1	8682204	33504088	Ca_07124	14043865	14052387	8522	cytoplasmic-like aconitate hydratase	-	-	aconitate hydratase activity,4 iron, 4 sulfur cluster binding
Ca1	8682204	33504088	Ca_07123	14074511	14074876	365	rhomboid family member	-	-	-
Ca1	8682204	33504088	Ca_07122	14098215	14102448	4233	probable beta-1,3-galactosyltransferase 2	protein glycosylation	Golgi membrane,endoplasmic reticulum,integral component of membrane	galactosyltransferase activity
Ca1	8682204	33504088	Ca_07120	14126284	14129632	3348	phenylpropenal double-bond reductase	oxidation-reduction process	-	oxidoreductase activity
Ca1	8682204	33504088	Ca_07119	14140064	14142290	2226	myb transcription factor	-	-	DNA binding
Ca1	8682204	33504088	Ca_07118	14162112	14166050	3938	arogenate dehydratase/prephenate dehydratase 1, chloroplastic-like	L-phenylalanine biosynthetic process	-	prephenate dehydratase activity
Ca1	8682204	33504088	Ca_07117	14180845	14183855	3010	L-ascorbate oxidase	oxidation-reduction process	-	copper ion binding,oxidoreductase activity
Ca1	8682204	33504088	Ca_07116	14194358	14195639	1281	B-cell receptor-associated protein 31-like	intracellular protein transport,ER to Golgi vesicle-mediated transport,protein localization to endoplasmic reticulum exit site	endoplasmic reticulum membrane,integral component of plasma membrane	-
Ca1	8682204	33504088	Ca_07115	14197720	14198923	1203	MAP kinase kinase kinase	protein phosphorylation	-	protein serine/threonine kinase activity,ATP binding
Ca1	8682204	33504088	Ca_07114	14210291	14211877	1586	collagen alpha-2(I) chain-like	-	-	-
Ca1	8682204	33504088	Ca_07113	14222869	14227593	4724	probable WRKY transcription factor 31	regulation of transcription, DNA-templated	nucleus	DNA-binding transcription factor activity,sequence-specific DNA binding
Ca1	8682204	33504088	Ca_07111	14239375	14243689	4314	DNA-directed RNA polymerase I, II	transcription by RNA polymerase II,transcription by RNA polymerase III	RNA polymerase II, core complex,RNA polymerase III complex,RNA polymerase I complex	DNA-directed 5'-3' RNA polymerase activity
Ca1	8682204	33504088	Ca_07110	14249746	14252630	2884	cellulose synthase H1-like protein	cellulose biosynthetic process,cell wall organization	integral component of membrane	cellulose synthase (UDP-forming) activity
Ca1	8682204	33504088	Ca_07108	14259249	14263567	4318	condensin complex subunit 2	mitotic chromosome condensation	condensin complex	-
Ca1	8682204	33504088	Ca_07107	14266094	14269045	2951	acid phosphatase/vanadium-dependent haloperoxidase	cellular oxidant detoxification	integral component of membrane	peroxidase activity
Ca1	8682204	33504088	Ca_07106	14273056	14283119	10063	kinesin motor domain protein	microtubule-based movement	kinesin complex,microtubule	microtubule motor activity,ATP binding,microtubule binding,ATPase activity
Ca1	8682204	33504088	Ca_07105	14285944	14286399	455	PREDICTED: uncharacterized protein LOC101515047	-	-	-
Ca1	8682204	33504088	Ca_07104	14294739	14297896	3157	E3 ubiquitin-protein ligase RHF2A-like protein	-	-	ligase activity
Ca1	8682204	33504088	Ca_07102	14304421	14306836	2415	strictosidine synthase family protein	biosynthetic process	-	strictosidine synthase activity
Ca1	8682204	33504088	Ca_07101	14328963	14334898	5935	putative axial regulator YABBY 2	multicellular organism development	-	-
Ca1	8682204	33504088	Ca_07099	14360149	14362804	2655	probable receptor-like protein kinase At1g49730	protein phosphorylation	plasma membrane	protein kinase activity,ATP binding
Ca1	8682204	33504088	Ca_07098	14365320	14366921	1601	dnaJ protein homolog	protein folding,response to heat	-	ATP binding,heat shock protein binding,metal ion binding,unfolded protein binding
Ca1	8682204	33504088	Ca_07097	14375935	14377029	1094	core-2/I-branching enzyme	-	integral component of membrane	acetylglucosaminyltransferase activity
Ca1	8682204	33504088	Ca_07096	14382499	14383334	835	serine/threonine-protein phosphatase 7 long form homolog	-	-	-
Ca1	8682204	33504088	Ca_07095	14390386	14394517	4131	outer membrane OMP85 family protein	transmembrane transport	chloroplast outer membrane	channel activity
Ca1	8682204	33504088	Ca_07094	14401785	14416179	14394	serine/threonine-protein phosphatase BSL3	protein dephosphorylation,brassinosteroid mediated signaling pathway	nucleus	protein serine/threonine phosphatase activity,metal ion binding
Ca1	8682204	33504088	Ca_07092	14441664	14442863	1199	E3 ubiquitin-protein ligase PUB23-like	protein ubiquitination	-	ubiquitin-protein transferase activity,ligase activity
Ca1	8682204	33504088	Ca_07091	14454954	14460073	5119	bHLH transcription factor-like protein	regulation of transcription, DNA-templated,root development	nucleus	DNA-binding transcription factor activity,protein dimerization activity
Ca1	8682204	33504088	Ca_07090	14464234	14466091	1857	aluminum activated malate transporter family protein	malate transport	integral component of membrane	-
Ca1	8682204	33504088	Ca_07089	14468693	14472612	3919	aluminum-activated malate transporter 8-like	malate transport	integral component of membrane	-
Ca1	8682204	33504088	Ca_07088	14475350	14478200	2850	histone deacetylase superfamily protein	histone H3 deacetylation	nucleus	NAD-dependent histone deacetylase activity (H3-K14 specific)
Ca1	8682204	33504088	Ca_07087	14485900	14489423	3523	receptor kinase TMK1-like protein	protein phosphorylation	integral component of membrane	protein serine/threonine kinase activity,ATP binding
Ca1	8682204	33504088	Ca_07086	14490153	14491691	1538	pentatricopeptide repeat-containing protein At1g05750, chloroplastic	-	integral component of membrane	-
Ca1	8682204	33504088	Ca_07085	14492184	14492837	653	pentatricopeptide (PPR) repeat protein	-	-	-
Ca1	8682204	33504088	Ca_07084	14500537	14501274	737	protein CLAVATA 3	-	-	-
Ca1	8682204	33504088	Ca_07083	14506086	14513331	7245	serine/threonine-protein kinase Nek6-like isoform X1	protein phosphorylation	-	protein kinase activity,ATP binding
Ca1	8682204	33504088	Ca_07082	14519023	14519730	707	late embryogenesis abundant protein	-	plasmodesma,integral component of membrane	-
Ca1	8682204	33504088	Ca_07081	14529690	14530358	668	late embryogenesis abundant protein	-	integral component of membrane	-
Ca1	8682204	33504088	Ca_07080	14550618	14551466	848	probable CCR4-associated factor 1 homolog 11	-	-	nucleic acid binding
Ca1	8682204	33504088	Ca_07079	14560219	14561067	848	probable CCR4-associated factor 1 homolog 11	-	-	nucleic acid binding
Ca1	8682204	33504088	Ca_07078	14570657	14570935	278	hypothetical protein MTR_2g086850	-	-	-
Ca1	8682204	33504088	Ca_07076	14586088	14588342	2254	histone-lysine N-methyltransferase, H3 lysine-79 specific-like isoform X1	methylation	-	methyltransferase activity
Ca1	8682204	33504088	Ca_07075	14592096	14593496	1400	interactor of constitutive active ROPs 4-like	-	-	-
Ca1	8682204	33504088	Ca_07074	14598510	14599481	971	F-box plant-like protein	-	integral component of membrane	-
Ca1	8682204	33504088	Ca_07072	14617185	14621725	4540	mRNA-decapping enzyme-like protein	deadenylation-dependent decapping of nuclear-transcribed mRNA,defense response,deadenylation-independent decapping of nuclear-transcribed mRNA,positive regulation of catalytic activity	P-body	enzyme activator activity
Ca1	8682204	33504088	Ca_07071	14623182	14628601	5419	OTU domain-containing protein 5 isoform X1	protein deubiquitination	-	thiol-dependent ubiquitin-specific protease activity
Ca1	8682204	33504088	Ca_07069	14634959	14636464	1505	capsanthin/capsorubin synthase, chromoplast protein	carotenoid biosynthetic process,oxidation-reduction process	-	oxidoreductase activity, acting on paired donors, with incorporation or reduction of molecular oxygen
Ca1	8682204	33504088	Ca_07068	14654489	14654707	218	senescence regulator	-	-	-
Ca1	8682204	33504088	Ca_07067	14656650	14657267	617	germin-like protein 9-2	-	extracellular region	manganese ion binding,nutrient reservoir activity
Ca1	8682204	33504088	Ca_07066	14659751	14660312	561	ribosomal protein S25	-	ribosome	-
Ca1	8682204	33504088	Ca_07065	14664970	14667895	2925	N-carbamoylputrescine amidohydrolase, putative	polyamine biosynthetic process	-	N-carbamoylputrescine amidase activity
Ca1	8682204	33504088	Ca_07064	14668988	14669731	743	DUF3049 family protein	-	-	-
Ca1	8682204	33504088	Ca_07063	14672218	14675553	3335	PAK-box/P21-Rho-binding domain Rho GTPase activating protein	signal transduction	-	-
Ca1	8682204	33504088	Ca_07062	14688242	14690158	1916	calcium-binding EF-hand protein	-	-	calcium ion binding
Ca1	8682204	33504088	Ca_07061	14696899	14698582	1683	glucan endo-1,3-beta-glucosidase 14	carbohydrate metabolic process	integral component of membrane,anchored component of plasma membrane	hydrolase activity, hydrolyzing O-glycosyl compounds
Ca1	8682204	33504088	Ca_07060	14706720	14708650	1930	60S ribosomal protein L10a-like	translation	large ribosomal subunit	RNA binding,structural constituent of ribosome
Ca1	8682204	33504088	Ca_07059	14713025	14713441	416	soft fertilization envelope protein	-	-	-
Ca1	8682204	33504088	Ca_07058	14716744	14718537	1793	myb-like transcription factor family protein	-	nucleus	DNA binding
Ca1	8682204	33504088	Ca_07057	14731355	14735263	3908	transcription factor HBP-1b(c38)-like isoform X2	regulation of transcription, DNA-templated	-	DNA-binding transcription factor activity,sequence-specific DNA binding
Ca1	8682204	33504088	Ca_07056	14737802	14739391	1589	bZIP transcription factor	regulation of transcription, DNA-templated	integral component of membrane	DNA-binding transcription factor activity
Ca1	8682204	33504088	Ca_07055	14741335	14742869	1534	alpha/beta hydrolase family protein	-	-	hydrolase activity
Ca1	8682204	33504088	Ca_07054	14759513	14761091	1578	cen-like protein 2-like	-	-	-
Ca1	8682204	33504088	Ca_07053	14768651	14770774	2123	PREDICTED: uncharacterized protein LOC101503488	-	-	-
Ca1	8682204	33504088	Ca_07052	14775696	14777352	1656	cen-like protein 2-like	-	-	-
Ca1	8682204	33504088	Ca_07051	14792300	14794661	2361	zinc finger protein WIP3-like	regulation of gene expression	nucleus	nucleic acid binding
Ca1	8682204	33504088	Ca_07050	14801284	14801733	449	zinc finger A20 and AN1 domain-containing stress-associated protein 3	-	-	DNA binding,zinc ion binding
Ca1	8682204	33504088	Ca_07048	14817439	14820030	2591	pentatricopeptide repeat-containing protein At2g27610	-	-	zinc ion binding
Ca1	8682204	33504088	Ca_07047	14821166	14826726	5560	protein HIRA-like isoform X1	regulation of transcription, DNA-templated,chromatin organization	nucleus	-
Ca1	8682204	33504088	Ca_07046	14854475	14860084	5609	fatty acyl-CoA reductase 3-like	lipid metabolic process,oxidation-reduction process	-	fatty-acyl-CoA reductase (alcohol-forming) activity,alcohol-forming fatty acyl-CoA reductase activity
Ca1	8682204	33504088	Ca_07044	14884069	14885972	1903	prohibitin-1, mitochondrial-like	-	membrane	-
Ca1	8682204	33504088	Ca_07043	14900526	14901902	1376	cytochrome P450 family 94 protein	oxidation-reduction process	integral component of membrane	iron ion binding,oxidoreductase activity, acting on paired donors, with incorporation or reduction of molecular oxygen,heme binding
Ca1	8682204	33504088	Ca_07042	14911528	14915013	3485	aldo/keto reductase family oxidoreductase	-	-	-
Ca1	8682204	33504088	Ca_07041	14916730	14917795	1065	60S acidic ribosomal protein	translational elongation	ribosome	structural constituent of ribosome
Ca1	8682204	33504088	Ca_07039	14930159	14934929	4770	Serine/Threonine kinase family protein	protein phosphorylation	nucleus,cytoplasm,plasma membrane	protein serine/threonine kinase activity,ATP binding
Ca1	8682204	33504088	Ca_07038	14950979	14951277	298	Cytochrome-c oxidases,electron carriers	-	integral component of membrane	-
Ca1	8682204	33504088	Ca_07036	14977100	14977886	786	stress responsive A/B barrel domain protein	-	-	-
Ca1	8682204	33504088	Ca_07035	15003894	15004955	1061	probable ribosome biogenesis protein RLP24	ribosomal large subunit assembly,translation,assembly of large subunit precursor of preribosome	cytosolic large ribosomal subunit	RNA binding,structural constituent of ribosome
Ca1	8682204	33504088	Ca_07033	15021083	15022369	1286	arogenate dehydratase 3, chloroplastic-like isoform X1	L-phenylalanine biosynthetic process	chloroplast stroma	prephenate dehydratase activity,arogenate dehydratase activity
Ca1	8682204	33504088	Ca_07032	15037555	15038437	882	phytosulfokine precursor protein	cell proliferation,regulation of signaling receptor activity	extracellular region	growth factor activity
Ca1	8682204	33504088	Ca_07030	15054611	15054915	304	GPN-loop GTPase 2	-	-	hydrolase activity
Ca1	8682204	33504088	Ca_07028	15061827	15064542	2715	MORN domain protein	-	-	-
Ca1	8682204	33504088	Ca_07027	15068176	15070915	2739	integrase core domain containing protein	DNA integration	retrotransposon nucleocapsid	nucleic acid binding
Ca1	8682204	33504088	Ca_07026	15077224	15077775	551	pentatricopeptide repeat-containing protein At2g44880-like	-	-	-
Ca1	8682204	33504088	Ca_07025	15090651	15091688	1037	PREDICTED: uncharacterized protein At4g22758-like	-	-	-
Ca1	8682204	33504088	Ca_07024	15101876	15104575	2699	histone deacetylase HDT1	-	nucleus	nucleic acid binding
Ca1	8682204	33504088	Ca_07023	15108462	15110172	1710	splicing factor U2af small subunit B-like	mRNA splicing, via spliceosome	spliceosomal complex,U2AF	pre-mRNA 3'-splice site binding,metal ion binding
Ca1	8682204	33504088	Ca_07022	15112694	15114837	2143	AT-hook motif nuclear-localized protein 10-like isoform X1	-	-	-
Ca1	8682204	33504088	Ca_07021	15125103	15134429	9326	putative SWI/SNF-related matrix-associated actin-dependent regulator of chromatin subfamily A member 3-like 2 isoform X1	-	-	nucleic acid binding,ATP binding,zinc ion binding,hydrolase activity, acting on acid anhydrides, in phosphorus-containing anhydrides
Ca1	8682204	33504088	Ca_07018	15164875	15169388	4513	plant/K8E10-2 protein	-	mitochondrion,chloroplast inner membrane,integral component of membrane	-
Ca1	8682204	33504088	Ca_07017	15174286	15178287	4001	BTB/POZ domain-containing protein At3g44820	-	-	-
Ca1	8682204	33504088	Ca_07016	15195363	15197797	2434	GDSL-like lipase/acylhydrolase	lipid metabolic process	integral component of membrane	lipase activity
Ca1	8682204	33504088	Ca_07014	15206045	15206257	212	---NA---	-	-	-
Ca1	8682204	33504088	Ca_07013	15210919	15215974	5055	magnesium transporter MRS2-11, chloroplastic isoform X1	thylakoid membrane organization,photoprotection,magnesium ion homeostasis,magnesium ion transmembrane transport	chloroplast envelope,integral component of membrane	magnesium ion transmembrane transporter activity
Ca1	8682204	33504088	Ca_07011	15232154	15236259	4105	aspartic proteinase-like protein 2	proteolysis	integral component of membrane	aspartic-type endopeptidase activity
Ca1	8682204	33504088	Ca_07010	15239600	15242692	3092	PREDICTED: uncharacterized protein LOC101494939	-	-	-
Ca1	8682204	33504088	Ca_07009	15250646	15252625	1979	PIG-P protein	GPI anchor biosynthetic process	integral component of membrane	phosphatidylinositol N-acetylglucosaminyltransferase activity
Ca1	8682204	33504088	Ca_07008	15256742	15261241	4499	lysosomal Pro-X carboxypeptidase	proteolysis	-	carboxypeptidase activity,serine-type peptidase activity,dipeptidyl-peptidase activity
Ca1	8682204	33504088	Ca_07007	15275895	15276263	368	PREDICTED: uncharacterized protein LOC105852352	-	-	-
Ca1	8682204	33504088	Ca_07006	15284450	15285106	656	core histone H2A/H2B/H3/H4	-	nucleosome,nucleus	DNA binding,protein heterodimerization activity
Ca1	8682204	33504088	Ca_07005	15286584	15286949	365	---NA---	-	-	-
Ca1	8682204	33504088	Ca_07004	15291265	15296730	5465	RING/U-box protein, putative	-	-	-
Ca1	8682204	33504088	Ca_07003	15310213	15311319	1106	pentatricopeptide repeat-containing protein At2g44880-like	-	-	-
Ca1	8682204	33504088	Ca_07001	15322204	15322614	410	probable histone H2B.3	-	nucleosome,nucleus	DNA binding,protein heterodimerization activity
Ca1	8682204	33504088	Ca_07000	15323486	15324685	1199	protein SENSITIVE TO PROTON RHIZOTOXICITY 1	-	-	nucleic acid binding
Ca1	8682204	33504088	Ca_06999	15337320	15338210	890	zinc finger protein ZAT5-like	-	-	nucleic acid binding
Ca1	8682204	33504088	Ca_06997	15377215	15378652	1437	transcription factor	-	-	protein dimerization activity
Ca1	8682204	33504088	Ca_06996	15386956	15391066	4110	auxin-regulated protein	-	-	-
Ca1	8682204	33504088	Ca_06995	15399920	15400621	701	DUF1635 family protein	-	-	-
Ca1	8682204	33504088	Ca_06994	15434110	15435930	1820	probable glucuronoxylan glucuronosyltransferase IRX7	protein glycosylation	-	transferase activity, transferring glycosyl groups
Ca1	8682204	33504088	Ca_06993	15444207	15447979	3772	myb-like DNA-binding domain, shaqkyf class protein	-	nucleus	DNA binding
Ca1	8682204	33504088	Ca_06992	15456252	15461412	5160	plant cysteine oxidase 4-like	oxidation-reduction process	-	oxidoreductase activity, acting on single donors with incorporation of molecular oxygen, incorporation of two atoms of oxygen
Ca1	8682204	33504088	Ca_06991	15486253	15486675	422	serine/threonine-protein phosphatase 7 long form homolog	-	-	-
Ca1	8682204	33504088	Ca_06990	15487424	15489457	2033	multiprotein-bridging factor 1b	-	-	sequence-specific DNA binding
Ca1	8682204	33504088	Ca_06989	15491831	15494519	2688	Serine/Threonine kinase family protein	protein phosphorylation	plasma membrane,integral component of membrane	protein serine/threonine kinase activity,ATP binding
Ca1	8682204	33504088	Ca_06988	15502361	15504956	2595	lignin biosynthetic peroxidase	response to oxidative stress,hydrogen peroxide catabolic process,oxidation-reduction process,cellular oxidant detoxification	extracellular region	peroxidase activity,heme binding,metal ion binding
Ca1	8682204	33504088	Ca_06987	15526540	15531068	4528	shaggy-like kinase dzeta	protein phosphorylation	-	protein serine/threonine kinase activity,ATP binding
Ca1	8682204	33504088	Ca_06986	15555052	15556445	1393	papain family cysteine protease	proteolysis	-	cysteine-type peptidase activity
Ca1	8682204	33504088	Ca_06984	15603913	15606983	3070	probable WRKY transcription factor 69	regulation of transcription, DNA-templated	nucleus	DNA-binding transcription factor activity,sequence-specific DNA binding
Ca1	8682204	33504088	Ca_06982	15622703	15625406	2703	hypothetical protein VIGAN_08277400	-	-	-
Ca1	8682204	33504088	Ca_06981	15641924	15646502	4578	disease resistance protein (TIR-NBS-LRR class), putative	-	-	-
Ca1	8682204	33504088	Ca_06980	15648553	15649476	923	UDP-glucosyltransferase family protein	-	-	transferase activity, transferring hexosyl groups
Ca1	8682204	33504088	Ca_06979	15671092	15672018	926	UDP-glucosyltransferase family protein	-	-	transferase activity, transferring hexosyl groups
Ca1	8682204	33504088	Ca_06978	15672260	15673723	1463	anthocyanidin 3-O-glucoside 2''-O-glucosyltransferase	-	-	transferase activity, transferring hexosyl groups
Ca1	8682204	33504088	Ca_06977	15686004	15687739	1735	anthocyanidin 3-O-glucoside 2''-O-glucosyltransferase	-	-	transferase activity, transferring hexosyl groups
Ca1	8682204	33504088	Ca_06976	15697561	15699039	1478	anthocyanidin 3-O-glucoside 2''-O-glucosyltransferase	-	-	transferase activity, transferring hexosyl groups
Ca1	8682204	33504088	Ca_06975	15718306	15719846	1540	anthocyanidin 3-O-glucoside 2''-O-glucosyltransferase	-	-	transferase activity, transferring hexosyl groups
Ca1	8682204	33504088	Ca_06974	15727768	15728094	326	pentatricopeptide repeat-containing protein At5g66520-like isoform X1	cell wall organization	extracellular region,cell wall,integral component of membrane	zinc ion binding,hydrolase activity
Ca1	8682204	33504088	Ca_06973	15736337	15736939	602	Retrovirus-related Pol polyprotein from transposon 297 family	DNA integration	-	nucleic acid binding
Ca1	8682204	33504088	Ca_06972	15755446	15757571	2125	PREDICTED: uncharacterized protein LOC101507125 isoform X2	xylem development	-	-
Ca1	8682204	33504088	Ca_06970	15769518	15770527	1009	early nodulin-like protein 3	electron transport chain	integral component of membrane,anchored component of plasma membrane	electron transfer activity
Ca1	8682204	33504088	Ca_06969	15781729	15786598	4869	Ypt/Rab-GAP domain of gyp1p superfamily protein	-	integral component of membrane	-
Ca1	8682204	33504088	Ca_06968	15787871	15790541	2670	COBRA-like protein 10	cellulose microfibril organization	integral component of membrane,anchored component of membrane	-
Ca1	8682204	33504088	Ca_06967	15797039	15802485	5446	DDRGK domain-containing protein 1	-	integral component of membrane	-
Ca1	8682204	33504088	Ca_06966	15807570	15809124	1554	protein translation factor SUI1 homolog 1	translational initiation	-	translation initiation factor activity
Ca1	8682204	33504088	Ca_06965	15813417	15813860	443	2S albumin seed storage protein (Conglutin / Ara h 6 allergen)	-	-	-
Ca1	8682204	33504088	Ca_06963	15888314	15888961	647	protein NDR1-like	-	plasmodesma,integral component of membrane,anchored component of plasma membrane	-
Ca1	8682204	33504088	Ca_06962	15904001	15907981	3980	PPR containing plant protein, putative	-	-	-
Ca1	8682204	33504088	Ca_06961	15909315	15909773	458	PREDICTED: uncharacterized protein LOC101512574	-	-	-
Ca1	8682204	33504088	Ca_06960	15911458	15920975	9517	amino-terminal region of chorein, A TM vesicle-mediated sorter	-	-	-
Ca1	8682204	33504088	Ca_06957	15961810	15962838	1028	plant/F3H11-7 protein	-	-	-
Ca1	8682204	33504088	Ca_06956	15963878	15966101	2223	transcription factor ILR3-like	-	-	protein dimerization activity
Ca1	8682204	33504088	Ca_06955	15971027	15972910	1883	thioredoxin-like protein CXXS1	glycerol ether metabolic process,cell redox homeostasis,oxidation-reduction process	cell	protein disulfide oxidoreductase activity
Ca1	8682204	33504088	Ca_06954	15981538	15983581	2043	photosynthetic NDH subunit of lumenal location 3, chloroplastic	photosynthetic electron transport chain	nitrite reductase complex [NAD(P)H],chloroplast thylakoid membrane,photosystem II oxygen evolving complex,extrinsic component of membrane	calcium ion binding,electron transporter, transferring electrons within the cyclic electron transport pathway of photosynthesis activity
Ca1	8682204	33504088	Ca_06953	15985085	15990228	5143	kinesin motor domain protein	microtubule-based movement,spindle assembly	kinesin complex,microtubule	microtubule motor activity,ATP binding,microtubule binding,ATPase activity
Ca1	8682204	33504088	Ca_06952	15999417	16000315	898	21.7 kDa class VI heat shock protein	-	-	-
Ca1	8682204	33504088	Ca_06950	16011614	16012204	590	probable histone H2A.1	-	nucleosome,nucleus	DNA binding,protein heterodimerization activity
Ca1	8682204	33504088	Ca_06949	16022659	16023282	623	probable histone H2A.1	chromatin organization	nucleosome,nuclear chromatin	DNA binding,protein heterodimerization activity
Ca1	8682204	33504088	Ca_06948	16028092	16028511	419	nucleolar GTP-binding protein 1-like	-	nucleus	-
Ca1	8682204	33504088	Ca_06947	16029938	16032204	2266	50S ribosomal protein L24, chloroplastic	plastid translation	ribosome,chloroplast stroma,chloroplast envelope	structural constituent of ribosome,rRNA binding
Ca1	8682204	33504088	Ca_06945	16059898	16061606	1708	BTB/POZ domain protein POB1	-	-	-
Ca1	8682204	33504088	Ca_06944	16062967	16063404	437	eukaryotic translation initiation factor 1A	translational initiation	-	translation initiation factor activity
Ca1	8682204	33504088	Ca_06943	16080518	16082254	1736	GRAS family transcription factor	-	-	-
Ca1	8682204	33504088	Ca_06942	16084142	16086700	2558	terpene synthase family, metal-binding domain protein	-	-	magnesium ion binding,terpene synthase activity
Ca1	8682204	33504088	Ca_06941	16100875	16103268	2393	Retrovirus-related Pol polyprotein from transposon TNT 1-94	DNA integration	retrotransposon nucleocapsid	nucleic acid binding,zinc ion binding
Ca1	8682204	33504088	Ca_06940	16108998	16115615	6617	organic cation/carnitine transporter 4	transmembrane transport	integral component of membrane	transmembrane transporter activity
Ca1	8682204	33504088	Ca_06939	16137809	16138144	335	serine/threonine-protein phosphatase 7 long form homolog	-	-	-
Ca1	8682204	33504088	Ca_06938	16161564	16165069	3505	organic cation/carnitine transporter 4-like	transmembrane transport	integral component of membrane	transmembrane transporter activity
Ca1	8682204	33504088	Ca_06936	16211456	16214544	3088	BHLH transcription factor-like protein	-	-	protein dimerization activity
Ca1	8682204	33504088	Ca_06935	16226823	16229765	2942	NAD(P)H dehydrogenase (quinone) FQR1	oxidation-reduction process	-	NAD(P)H dehydrogenase (quinone) activity,FMN binding
Ca1	8682204	33504088	Ca_06934	16246789	16249782	2993	G-type lectin S-receptor-like serine/threonine-protein kinase	protein phosphorylation,recognition of pollen	integral component of membrane	protein serine/threonine kinase activity,ATP binding,carbohydrate binding
Ca1	8682204	33504088	Ca_06933	16254515	16254859	344	nuclear transcription factor Y subunit C-3-like	-	nucleus	protein heterodimerization activity
Ca1	8682204	33504088	Ca_06932	16273872	16275015	1143	serine/threonine-protein phosphatase 7 long form homolog	-	-	-
Ca1	8682204	33504088	Ca_06931	16280203	16283450	3247	S-locus lectin kinase family protein	protein phosphorylation,recognition of pollen	integral component of membrane	protein serine/threonine kinase activity,ATP binding,carbohydrate binding
Ca1	8682204	33504088	Ca_06930	16316403	16316699	296	calcium-binding protein PBP1-like	-	-	calcium ion binding
Ca1	8682204	33504088	Ca_06929	16335532	16337327	1795	probable basic-leucine zipper transcription factor S	regulation of transcription, DNA-templated	-	DNA-binding transcription factor activity
Ca1	8682204	33504088	Ca_06927	16374871	16383463	8592	ubiquitin carboxyl-terminal hydrolase	ubiquitin-dependent protein catabolic process,embryo development ending in seed dormancy,protein deubiquitination,root hair elongation	nucleus,cytosol	thiol-dependent ubiquitin-specific protease activity,zinc ion binding
Ca1	8682204	33504088	Ca_06926	16385565	16388090	2525	carboxy-terminal domain cyclin	regulation of cell cycle	nucleus	-
Ca1	8682204	33504088	Ca_06925	16393420	16394158	738	MYB/HD-like transcription factor	cell differentiation	nucleus	sequence-specific DNA binding,transcription regulatory region DNA binding
Ca1	8682204	33504088	Ca_06924	16397741	16398028	287	PREDICTED: uncharacterized protein LOC101497455	-	-	-
Ca1	8682204	33504088	Ca_06923	16401216	16401488	272	wound-responsive family protein	-	-	-
Ca1	8682204	33504088	Ca_06922	16407999	16411663	3664	vesicle-associated-like protein	response to osmotic stress	endoplasmic reticulum membrane,plasma membrane	-
Ca1	8682204	33504088	Ca_06921	16417671	16431762	14091	cAMP-dependent protein kinase regulatory subunit	phosphorylation	integral component of membrane	kinase activity
Ca1	8682204	33504088	Ca_06919	16453263	16454750	1487	hypothetical protein VITISV_027998	-	-	-
Ca1	8682204	33504088	Ca_06918	16459250	16462303	3053	double-strand break repair protein MRE11	base-excision repair,sister chromatid cohesion,mitotic G2 DNA damage checkpoint,telomeric 3' overhang formation,meiotic DNA double-strand break formation,mitochondrial double-strand break repair via homologous recombination	nuclear chromosome, telomeric region,chromatin,Mre11 complex,site of double-strand break	single-stranded DNA endodeoxyribonuclease activity,double-stranded telomeric DNA binding,3'-5' exonuclease activity,manganese ion binding,single-stranded telomeric DNA binding
Ca1	8682204	33504088	Ca_06916	16467232	16476249	9017	P-loop nucleoside triphosphate hydrolase superfamily protein	-	myosin complex	motor activity,ATP binding,actin filament binding
Ca1	8682204	33504088	Ca_06915	16486764	16488806	2042	alpha-crystallin domain of heat shock protein	positive regulation of DNA demethylation	nucleus	-
Ca1	8682204	33504088	Ca_06914	16491209	16494566	3357	S54 family peptidase	proteolysis	integral component of membrane	serine-type endopeptidase activity
Ca1	8682204	33504088	Ca_06913	16508928	16513285	4357	plant/MXC17-8 protein	-	mitochondrion,chloroplast inner membrane,integral component of membrane	-
Ca1	8682204	33504088	Ca_06912	16519510	16520660	1150	cotton fiber	-	integral component of membrane	-
Ca1	8682204	33504088	Ca_06911	16525673	16531022	5349	ARF GTPase activator	positive regulation of GTPase activity	-	GTPase activator activity,metal ion binding
Ca1	8682204	33504088	Ca_06909	16549369	16550939	1570	root cap/late embryogenesis-like protein	-	-	-
Ca1	8682204	33504088	Ca_06908	16552286	16554823	2537	receptor-like protein kinase THESEUS 1	defense response to fungus, incompatible interaction,protein autophosphorylation	plasma membrane,plasmodesma,integral component of membrane	protein kinase activity,ATP binding
Ca1	8682204	33504088	Ca_06907	16566945	16569930	2985	origin of replication complex subunit 2	DNA replication	origin recognition complex,nucleus	-
Ca1	8682204	33504088	Ca_06906	16573979	16578168	4189	probable protein phosphatase 2C 12	protein dephosphorylation	-	protein serine/threonine phosphatase activity
Ca1	8682204	33504088	Ca_06905	16589364	16590245	881	S-adenosylmethionine-dependent methyltransferase, putative	methylation	integral component of membrane	methyltransferase activity
Ca1	8682204	33504088	Ca_06903	16621832	16624606	2774	peroxisomal membrane (Mpv17/PMP22) family protein	-	integral component of membrane	-
Ca1	8682204	33504088	Ca_06902	16628554	16628829	275	PREDICTED: uncharacterized protein LOC101506036	-	-	-
Ca1	8682204	33504088	Ca_06901	16635491	16636991	1500	NAC transcription factor 56-like	regulation of transcription, DNA-templated	nucleus	DNA binding
Ca1	8682204	33504088	Ca_06900	16670592	16673062	2470	heat shock protein	cell morphogenesis	-	ATP binding
Ca1	8682204	33504088	Ca_06899	16679244	16680602	1358	NAC transcription factor-like protein	regulation of transcription, DNA-templated	nucleus	DNA binding
Ca1	8682204	33504088	Ca_06898	16687944	16688436	492	importin beta-3, putative	protein import into nucleus, translocation,NLS-bearing protein import into nucleus,ribosomal protein import into nucleus,positive regulation of primary miRNA processing	cell wall,cytosol,nuclear membrane,nuclear periphery	nuclear localization sequence binding,Ran GTPase binding
Ca1	8682204	33504088	Ca_06897	16698948	16703271	4323	ABC transporter G family member 9	transmembrane transport	plasma membrane,integral component of membrane	ATP binding,ATPase activity, coupled to transmembrane movement of substances
Ca1	8682204	33504088	Ca_06896	16712234	16714151	1917	TMV resistance protein N	signal transduction	-	-
Ca1	8682204	33504088	Ca_06895	16730436	16735923	5487	COP1-interacting protein, putative	pigment biosynthetic process,organic substance biosynthetic process	cell part	-
Ca1	8682204	33504088	Ca_06892	16797961	16800275	2314	protochlorophyllide reductase, chloroplastic	photosynthesis,chlorophyll biosynthetic process,oxidation-reduction process	chloroplast	protochlorophyllide reductase activity
Ca1	8682204	33504088	Ca_06891	16801096	16803629	2533	lanC-like protein GCR2	-	-	catalytic activity
Ca1	8682204	33504088	Ca_06890	16812992	16814208	1216	stem-specific protein TSJT1	-	-	asparagine synthase (glutamine-hydrolyzing) activity
Ca1	8682204	33504088	Ca_06889	16828651	16829562	911	chitinase 2-like	carbohydrate metabolic process	-	hydrolase activity, hydrolyzing O-glycosyl compounds
Ca1	8682204	33504088	Ca_06888	16847768	16848052	284	PREDICTED: uncharacterized protein LOC101510873	-	-	-
Ca1	8682204	33504088	Ca_06887	16863493	16865452	1959	CBS domain CBSX5-like protein	-	-	-
Ca1	8682204	33504088	Ca_06886	16871006	16874426	3420	ultraviolet-B receptor UVR8	-	-	ligase activity
Ca1	8682204	33504088	Ca_06885	16877373	16878973	1600	general transcription factor 3C polypeptide 6-like isoform X1	-	-	-
Ca1	8682204	33504088	Ca_06884	16881531	16890284	8753	LRR receptor-like kinase	phosphorylation	-	kinase activity
Ca1	8682204	33504088	Ca_06882	16897318	16901992	4674	nucleolar GTP-binding-like protein	-	nucleolus	GTP binding,hydrolase activity
Ca1	8682204	33504088	Ca_06880	16916240	16923887	7647	MLO-like protein 11	defense response,response to biotic stimulus	integral component of membrane	calmodulin binding
Ca1	8682204	33504088	Ca_06879	16924998	16929405	4407	choline transporter-like protein 2	-	integral component of membrane	-
Ca1	8682204	33504088	Ca_06878	16931080	16934673	3593	nucleolar protein 58	-	-	-
Ca1	8682204	33504088	Ca_06877	16939710	16940013	303	defensin-like protein	defense response	-	-
Ca1	8682204	33504088	Ca_06876	16945560	16948414	2854	thioredoxin M-type protein	glycerol ether metabolic process,cell redox homeostasis,oxidation-reduction process	chloroplast	protein disulfide oxidoreductase activity
Ca1	8682204	33504088	Ca_06875	16950012	16955632	5620	nucleotidyltransferase family protein	rRNA processing	-	adenylyltransferase activity
Ca1	8682204	33504088	Ca_06874	16959525	16960097	572	putative RING-H2 finger protein ATL19	-	integral component of membrane	-
Ca1	8682204	33504088	Ca_06873	16961470	16964181	2711	DUF2921 family protein	-	integral component of membrane	-
Ca1	8682204	33504088	Ca_06871	16979309	16982113	2804	P-loop nucleoside triphosphate hydrolase superfamily protein	dUDP biosynthetic process,dTDP biosynthetic process,dTTP biosynthetic process,phosphorylation,nucleoside monophosphate phosphorylation	nucleus,mitochondrion,cytosol,integral component of membrane	thymidylate kinase activity,ATP binding,uridylate kinase activity,hydrolase activity
Ca1	8682204	33504088	Ca_06870	16985686	16985913	227	cytochrome c oxidase copper chaperone 1-like	copper ion transport	mitochondrial intermembrane space	copper chaperone activity
Ca1	8682204	33504088	Ca_06869	16993192	16994564	1372	40S ribosomal protein S20-2	translation	cytosolic small ribosomal subunit	structural constituent of ribosome
Ca1	8682204	33504088	Ca_06868	16996122	16998266	2144	UDP-sugar transporter-like protein	carbohydrate transport	integral component of membrane	-
Ca1	8682204	33504088	Ca_06865	17044720	17049177	4457	protein SPA1-RELATED 4-like	protein phosphorylation	-	protein kinase activity,ATP binding,ligase activity
Ca1	8682204	33504088	Ca_06864	17059554	17061793	2239	xylosyltransferase 2-like	-	membrane	acetylglucosaminyltransferase activity
Ca1	8682204	33504088	Ca_06863	17090772	17094711	3939	proton pump-interactor 1-like	regulation of proton transport	endoplasmic reticulum,plasma membrane,integral component of membrane	-
Ca1	8682204	33504088	Ca_22766	17167415	17168336	921	TPD1 protein homolog 1-like	-	-	-
Ca1	8682204	33504088	Ca_22767	17172020	17179385	7365	NAD-dependent aldehyde dehydrogenase family protein	oxidation-reduction process	-	oxidoreductase activity, acting on the aldehyde or oxo group of donors, NAD or NADP as acceptor
Ca1	8682204	33504088	Ca_22768	17182499	17183256	757	universal stress protein A-like protein	response to cold	plasma membrane	-
Ca1	8682204	33504088	Ca_22769	17189243	17189728	485	plant invertase/pectin methylesterase inhibitor	negative regulation of catalytic activity	-	enzyme inhibitor activity
Ca1	8682204	33504088	Ca_22770	17190657	17191064	407	nicotianamine synthase-like	nicotianamine biosynthetic process	-	nicotianamine synthase activity
Ca1	8682204	33504088	Ca_22771	17198010	17199803	1793	GRAS family transcription factor	-	-	-
Ca1	8682204	33504088	Ca_22773	17219880	17220110	230	hypothetical protein KK1_049212	-	-	-
Ca1	8682204	33504088	Ca_22774	17238269	17238568	299	insoluble matrix shell protein 4-like	-	-	-
Ca1	8682204	33504088	Ca_22775	17250254	17250553	299	insoluble matrix shell protein 4-like	-	-	-
Ca1	8682204	33504088	Ca_22776	17260336	17260653	317	insoluble matrix shell protein 4-like	-	-	-
Ca1	8682204	33504088	Ca_22777	17264339	17265820	1481	PREDICTED: uncharacterized protein LOC101488230	-	-	-
Ca1	8682204	33504088	Ca_22778	17269092	17272532	3440	translocase of chloroplast 120, chloroplastic-like	-	-	GTP binding,hydrolase activity, acting on acid anhydrides
Ca1	8682204	33504088	Ca_22779	17294018	17295016	998	glucan endo-1,3-beta-glucosidase	carbohydrate metabolic process,defense response	-	glucan endo-1,3-beta-D-glucosidase activity
Ca1	8682204	33504088	Ca_22781	17326087	17329555	3468	PH-interacting protein isoform X1	-	-	-
Ca1	8682204	33504088	Ca_22782	17331183	17333510	2327	DNA-directed RNA polymerases II, IV and V subunit 9A	maintenance of transcriptional fidelity during DNA-templated transcription elongation from RNA polymerase II promoter,transcription-coupled nucleotide-excision repair,transcription initiation from RNA polymerase II promoter,mRNA cleavage	nucleolus	nucleic acid binding,DNA-directed 5'-3' RNA polymerase activity,zinc ion binding
Ca1	8682204	33504088	Ca_22783	17342917	17345079	2162	copia-type polyprotein	-	-	binding
Ca1	8682204	33504088	Ca_14789	17437110	17439159	2049	chitinase-like protein 2	carbohydrate metabolic process,chitin catabolic process,cell wall macromolecule catabolic process	-	chitinase activity
Ca1	8682204	33504088	Ca_14788	17454838	17461215	6377	beta-D-xylosidase 1	arabinan catabolic process,xylan catabolic process	plant-type cell wall,integral component of membrane	xylan 1,4-beta-xylosidase activity,alpha-L-arabinofuranosidase activity
Ca1	8682204	33504088	Ca_14787	17476914	17479646	2732	cAMP-regulated phosphoprotein-like protein	-	integral component of membrane	-
Ca1	8682204	33504088	Ca_14786	17485097	17486920	1823	hybrid signal transduction histidine kinase M	phosphorylation	-	kinase activity
Ca1	8682204	33504088	Ca_14785	17489813	17490061	248	MATH domain and coiled-coil domain-containing protein At3g58250-like	-	-	-
Ca1	8682204	33504088	Ca_14784	17490446	17493724	3278	DUF4378 domain protein	-	-	-
Ca1	8682204	33504088	Ca_14783	17533650	17534685	1035	transmembrane protein, putative	-	integral component of membrane	-
Ca1	8682204	33504088	Ca_14782	17536739	17540011	3272	importin subunit alpha-2	NLS-bearing protein import into nucleus	nuclear pore,nucleoplasm,cytosol	nuclear localization sequence binding,protein transporter activity,nuclear import signal receptor activity
Ca1	8682204	33504088	Ca_14780	17557790	17561539	3749	two-component response regulator ARR1-like isoform X1	phosphorelay signal transduction system	nucleus	DNA binding
Ca1	8682204	33504088	Ca_14779	17568338	17571846	3508	protein DEHYDRATION-INDUCED 19 homolog 4-like	-	-	-
Ca1	8682204	33504088	Ca_14778	17575983	17578723	2740	DUF789 family protein	-	-	-
Ca1	8682204	33504088	Ca_14777	17585440	17586755	1315	disease-resistance response protein	defense response,response to biotic stimulus	-	-
Ca1	8682204	33504088	Ca_14776	17589403	17590923	1520	class-10 pathogenesis-related protein 1-like	defense response,response to biotic stimulus	-	-
Ca1	8682204	33504088	Ca_14775	17600867	17601786	919	ABA-responsive protein	defense response,response to biotic stimulus	-	-
Ca1	8682204	33504088	Ca_14774	17604011	17605936	1925	melanoma-associated antigen 2 isoform X2	-	-	-
Ca1	8682204	33504088	Ca_14773	17610841	17611131	290	cytochrome C oxidase biogenesis Cmc1-like protein	-	mitochondrion	-
Ca1	8682204	33504088	Ca_14771	17617653	17618409	756	pathogenesis-related protein STH-2-like	defense response,response to biotic stimulus	-	-
Ca1	8682204	33504088	Ca_14770	17621639	17622215	576	protein LlR18B-like	defense response,regulation of cellular process	-	-
Ca1	8682204	33504088	Ca_14769	17627660	17628407	747	pathogenesis-related protein STH-2-like	defense response,response to biotic stimulus	-	-
Ca1	8682204	33504088	Ca_14768	17628759	17629170	411	melanoma-associated antigen 2 isoform X2	-	-	-
Ca1	8682204	33504088	Ca_14767	17631035	17631600	565	protein LlR18B-like isoform X2	defense response	-	-
Ca1	8682204	33504088	Ca_14766	17640859	17642554	1695	serine/threonine-protein phosphatase 7 long form homolog	-	-	-
Ca1	8682204	33504088	Ca_14765	17647336	17649794	2458	polygalacturonase/glycoside hydrolase family protein	carbohydrate metabolic process,cell wall organization	extracellular region	polygalacturonase activity
Ca1	8682204	33504088	Ca_14764	17699557	17708548	8991	topless-related protein 2-like	regulation of transcription, DNA-templated	-	-
Ca1	8682204	33504088	Ca_14763	17734776	17735958	1182	dnaJ homolog subfamily C member 17-like	-	-	-
Ca1	8682204	33504088	Ca_14762	17749171	17749725	554	CAP, cysteine-rich secretory protein, antigen 5	-	extracellular region	-
Ca1	8682204	33504088	Ca_14760	17764662	17767079	2417	PREDICTED: uncharacterized protein LOC101504309	-	-	-
Ca1	8682204	33504088	Ca_14758	17799302	17800932	1630	ethylene response factor	regulation of transcription, DNA-templated	nucleus	DNA binding,DNA-binding transcription factor activity
Ca1	8682204	33504088	Ca_14755	17860262	17867800	7538	probable acyl-CoA dehydrogenase IBR3	oxidation-reduction process	-	oxidoreductase activity, acting on the CH-CH group of donors,flavin adenine dinucleotide binding
Ca1	8682204	33504088	Ca_14754	17870632	17872590	1958	pectinesterase/pectinesterase inhibitor	cell wall modification,negative regulation of catalytic activity,pectin catabolic process	extracellular region,cell wall,integral component of membrane	enzyme inhibitor activity,pectinesterase activity,aspartyl esterase activity
Ca1	8682204	33504088	Ca_14753	17875660	17880709	5049	condensin-2 complex subunit H2-like protein	chromosome condensation,positive regulation of DNA repair	condensed chromosome,nucleolus	-
Ca1	8682204	33504088	Ca_14752	17883227	17884054	827	RING-H2 finger protein ATL2-like	-	integral component of membrane	-
Ca1	8682204	33504088	Ca_14751	17885759	17886313	554	dynein light chain type 1 family protein	microtubule-based process	cytoplasm,microtubule,dynein complex	motor activity
Ca1	8682204	33504088	Ca_14750	17902980	17903613	633	PREDICTED: uncharacterized protein LOC101508272	-	-	-
Ca1	8682204	33504088	Ca_14749	17915668	17917331	1663	serine/threonine-protein phosphatase 7 long form homolog	-	-	-
Ca1	8682204	33504088	Ca_14748	17930045	17932581	2536	MATE efflux family protein	drug transmembrane transport	integral component of membrane	drug transmembrane transporter activity,antiporter activity
Ca1	8682204	33504088	Ca_14747	17951823	17952471	648	dynein light chain LC6, flagellar outer arm-like	microtubule-based process	cytoplasm,microtubule,dynein complex	motor activity
Ca1	8682204	33504088	Ca_14746	17959345	17965982	6637	glyoxysomal fatty acid beta-oxidation MFP-A protein	fatty acid metabolic process,oxidation-reduction process	-	long-chain-3-hydroxyacyl-CoA dehydrogenase activity
Ca1	8682204	33504088	Ca_14745	17973302	17973975	673	Wall-associated receptor kinase-like 4	-	-	-
Ca1	8682204	33504088	Ca_14744	17982150	17985454	3304	bidirectional sugar transporter	carbohydrate transport	plasma membrane,integral component of membrane	-
Ca1	8682204	33504088	Ca_14743	18000707	18005971	5264	gag-pol polyprotein	DNA integration	retrotransposon nucleocapsid	nucleic acid binding,zinc ion binding
Ca1	8682204	33504088	Ca_14742	18007644	18008618	974	PREDICTED: LOW QUALITY PROTEIN: uncharacterized protein DDB_G0271670	-	-	-
Ca1	8682204	33504088	Ca_14741	18015509	18016810	1301	pentatricopeptide repeat-containing protein At5g50990	-	-	zinc ion binding
Ca1	8682204	33504088	Ca_14740	18023970	18025100	1130	3-ketoacyl-CoA synthase-like protein	fatty acid biosynthetic process	integral component of membrane	transferase activity, transferring acyl groups other than amino-acyl groups
Ca1	8682204	33504088	Ca_14739	18025684	18032381	6697	PP1/PP2A phosphatase pleiotropic regulator PRL1	-	-	-
Ca1	8682204	33504088	Ca_14737	18052626	18053708	1082	chaperone protein dnaJ 49	-	integral component of membrane	-
Ca1	8682204	33504088	Ca_14736	18064785	18070658	5873	condensin-2 complex subunit D3	mitotic chromosome condensation	-	-
Ca1	8682204	33504088	Ca_14735	18083140	18085261	2121	translationally-controlled tumor protein homolog	-	cytoplasm	calcium ion binding
Ca1	8682204	33504088	Ca_14734	18092915	18099563	6648	kinesin motor catalytic domain protein	microtubule-based movement	microtubule	microtubule motor activity,ATP binding,microtubule binding
Ca1	8682204	33504088	Ca_14732	18107761	18116033	8272	multidrug resistance protein ABC transporter family protein	transmembrane transport	integral component of membrane	ATP binding,ATPase activity, coupled to transmembrane movement of substances
Ca1	8682204	33504088	Ca_14731	18126292	18128175	1883	serine/threonine-protein phosphatase 7 long form homolog	-	-	-
Ca1	8682204	33504088	Ca_14730	18130873	18132132	1259	clasp amino-terminal protein	-	-	-
Ca1	8682204	33504088	Ca_14727	18157842	18158342	500	translocator protein homolog	-	integral component of membrane	-
Ca1	8682204	33504088	Ca_14726	18160964	18162127	1163	40S ribosomal protein S21-2-like	translation	ribosome	structural constituent of ribosome
Ca1	8682204	33504088	Ca_14725	18172428	18175294	2866	probable protein phosphatase 2C 40	protein dephosphorylation	-	protein serine/threonine phosphatase activity
Ca1	8682204	33504088	Ca_14724	18176896	18178308	1412	heavy metal transport/detoxification domain protein	-	-	-
Ca1	8682204	33504088	Ca_14723	18197040	18200863	3823	PREDICTED: uncharacterized protein LOC101488905	-	-	-
Ca1	8682204	33504088	Ca_14722	18233481	18234898	1417	diacylglycerol kinase 5-like	protein kinase C-activating G protein-coupled receptor signaling pathway,phosphorylation	-	NAD+ kinase activity,diacylglycerol kinase activity,ATP binding
Ca1	8682204	33504088	Ca_14721	18241349	18241890	541	PREDICTED: uncharacterized protein LOC101498657	-	-	-
Ca1	8682204	33504088	Ca_14718	18273526	18273864	338	flowering-promoting factor-like protein	regulation of flower development	-	-
Ca1	8682204	33504088	Ca_14717	18288048	18288941	893	C2 domain protein	-	endoplasmic reticulum membrane,plasma membrane,integral component of membrane,protein storage vacuole membrane	-
Ca1	8682204	33504088	Ca_14716	18309761	18311162	1401	probable pectinesterase/pectinesterase inhibitor 13	cell wall modification,pectin catabolic process	cell wall,integral component of membrane	pectinesterase activity,aspartyl esterase activity
Ca1	8682204	33504088	Ca_24216	18355820	18356299	479	endochitinase A-like	-	-	-
Ca1	8682204	33504088	Ca_24217	18375189	18377243	2054	pollen-specific leucine-rich repeat extensin-like protein 1	DNA integration	-	nucleic acid binding,zinc ion binding
Ca1	8682204	33504088	Ca_24218	18403137	18403688	551	NBS-LRR protein	-	integral component of membrane	ADP binding
Ca1	8682204	33504088	Ca_24219	18418295	18418489	194	tripeptidyl-peptidase 2-like	proteolysis,DNA integration	-	nucleic acid binding,serine-type endopeptidase activity
Ca1	8682204	33504088	Ca_24220	18434214	18435053	839	PREDICTED: uncharacterized protein LOC101500469 isoform X3	regulation of transcription, DNA-templated	-	double-stranded DNA binding
Ca1	8682204	33504088	Ca_24221	18438935	18440083	1148	PREDICTED: uncharacterized protein LOC101500469 isoform X2	regulation of transcription, DNA-templated	-	double-stranded DNA binding
Ca1	8682204	33504088	Ca_24222	18445877	18446746	869	mTERF protein	regulation of transcription, DNA-templated	-	double-stranded DNA binding
Ca1	8682204	33504088	Ca_24223	18460234	18461400	1166	PREDICTED: uncharacterized protein LOC101500785	regulation of transcription, DNA-templated	-	double-stranded DNA binding
Ca1	8682204	33504088	Ca_24224	18469529	18470707	1178	mTERF protein	regulation of transcription, DNA-templated	-	double-stranded DNA binding
Ca1	8682204	33504088	Ca_24225	18482721	18483281	560	pollen-specific leucine-rich repeat extensin-like protein 1	-	-	-
Ca1	8682204	33504088	Ca_24226	18488446	18489618	1172	mTERF protein	regulation of transcription, DNA-templated	-	double-stranded DNA binding
Ca1	8682204	33504088	Ca_24227	18491253	18492554	1301	dynein 8 kDa light chain, flagellar outer arm-like	microtubule-based process	cytoplasm,microtubule,dynein complex	motor activity
Ca1	8682204	33504088	Ca_24229	18501006	18506748	5742	mitochondrial thiamine pyrophosphate carrier-like	-	membrane	-
Ca1	8682204	33504088	Ca_17388	18654698	18654949	251	serine/threonine-protein phosphatase 7 long form homolog	-	-	-
Ca1	8682204	33504088	Ca_17386	18684234	18684455	221	serine/threonine-protein phosphatase 7 long form homolog	-	-	-
Ca1	8682204	33504088	Ca_17385	18697198	18701826	4628	vacuolar-sorting receptor 6	-	integral component of membrane	calcium ion binding
Ca1	8682204	33504088	Ca_17384	18704090	18704287	197	pentatricopeptide repeat-containing protein	-	-	-
Ca1	8682204	33504088	Ca_17383	18723644	18726642	2998	homeobox-leucine zipper protein HDG11-like	-	-	DNA binding,lipid binding
Ca1	8682204	33504088	Ca_17382	18738046	18738333	287	PREDICTED: uncharacterized protein LOC105852087	-	-	nucleic acid binding,zinc ion binding
Ca1	8682204	33504088	Ca_17381	18746845	18749780	2935	APO RNA-binding protein	-	-	RNA binding
Ca1	8682204	33504088	Ca_17378	18782707	18784580	1873	haloacid dehalogenase-like hydrolase domain-containing protein 3 isoform X2	-	integral component of membrane	hydrolase activity
Ca1	8682204	33504088	Ca_17377	18786153	18787778	1625	PPR containing plant-like protein	-	-	-
Ca1	8682204	33504088	Ca_17376	18796322	18798094	1772	cationic amino acid transporter	transmembrane transport	plasma membrane,integral component of membrane	transmembrane transporter activity
Ca1	8682204	33504088	Ca_17375	18799976	18801491	1515	haloacid dehalogenase-like hydrolase domain-containing protein 3 isoform X2	-	integral component of membrane	hydrolase activity
Ca1	8682204	33504088	Ca_17374	18809179	18811599	2420	pentatricopeptide repeat-containing protein mitochondrial-like	-	retrotransposon nucleocapsid	-
Ca1	8682204	33504088	Ca_17373	18834073	18837941	3868	allantoate amidohydrolase	purine nucleobase catabolic process,proteolysis,ureide catabolic process	endoplasmic reticulum	metallopeptidase activity,metal ion binding,allantoate deiminase activity
Ca1	8682204	33504088	Ca_17372	18875693	18877957	2264	retrovirus-related Pol polyprotein from transposon TNT 1-94	DNA integration	retrotransposon nucleocapsid	nucleic acid binding,zinc ion binding
Ca1	8682204	33504088	Ca_17370	18897193	18897921	728	VQ motif protein	-	-	-
Ca1	8682204	33504088	Ca_17368	18909640	18911287	1647	S-adenosylmethionine-dependent methyltransferase, putative	methylation	-	methyltransferase activity
Ca1	8682204	33504088	Ca_17366	18936103	18938717	2614	polygalacturonase QRT3	-	-	polygalacturonase activity
Ca1	8682204	33504088	Ca_17365	18940345	18946445	6100	cellulose synthase A catalytic subunit 4 [UDP-forming]-like	cellulose biosynthetic process,cell wall organization	plasma membrane,integral component of membrane	cellulose synthase (UDP-forming) activity,metal ion binding
Ca1	8682204	33504088	Ca_17364	18950478	18952701	2223	polygalacturonase QRT3-like	-	-	polygalacturonase activity
Ca1	8682204	33504088	Ca_17363	18959471	18964071	4600	PREDICTED: uncharacterized protein LOC101512444	-	-	-
Ca1	8682204	33504088	Ca_17361	18976248	18979676	3428	pentatricopeptide repeat-containing protein At5g55840-like	-	-	-
Ca1	8682204	33504088	Ca_17360	18981853	18982260	407	60S ribosomal protein L27-1	translation	ribosome	structural constituent of ribosome
Ca1	8682204	33504088	Ca_17358	19042753	19046994	4241	DNA/RNA helicase, DEAD/DEAH box type, N-terminal	-	-	nucleic acid binding,helicase activity,ATP binding
Ca1	8682204	33504088	Ca_17356	19078496	19084344	5848	potassium transporter 11-like isoform X3	potassium ion transmembrane transport	integral component of membrane	potassium ion transmembrane transporter activity
Ca1	8682204	33504088	Ca_17355	19091539	19091985	446	beta-1,3-N-acetylglucosaminyltransferase family protein	cell fate determination	-	transferase activity, transferring glycosyl groups
Ca1	8682204	33504088	Ca_17354	19141795	19142181	386	ethylene response factor	regulation of transcription, DNA-templated	nucleus	DNA binding,DNA-binding transcription factor activity
Ca1	8682204	33504088	Ca_17353	19161524	19165381	3857	glycerol-3-phosphate acyltransferase 3	-	integral component of membrane	transferase activity, transferring acyl groups
Ca1	8682204	33504088	Ca_17352	19169735	19174222	4487	cellulose synthase-like protein D1	cellulose biosynthetic process,cell wall organization	integral component of membrane	cellulose synthase (UDP-forming) activity
Ca1	8682204	33504088	Ca_17351	19205325	19210325	5000	ankyrin repeat plant-like protein	-	integral component of membrane	-
Ca1	8682204	33504088	Ca_17350	19222017	19222286	269	---NA---	-	-	-
Ca1	8682204	33504088	Ca_17349	19252287	19255721	3434	mediator of RNA polymerase II transcription subunit 18	regulation of transcription by RNA polymerase II	mediator complex	transcription coregulator activity
Ca1	8682204	33504088	Ca_17348	19272307	19273141	834	U3 small nucleolar RNA-associated protein 25-like	-	nucleus	-
Ca1	8682204	33504088	Ca_17347	19273984	19279518	5534	cadmium/zinc-transporting ATPase HMA3-like	metal ion transport,ATP hydrolysis coupled cation transmembrane transport	integral component of membrane	nucleotide binding,cation-transporting ATPase activity,metal ion binding
Ca1	8682204	33504088	Ca_17346	19286577	19287803	1226	metal tolerance protein 1-like	cation transmembrane transport	integral component of membrane	cation transmembrane transporter activity
Ca1	8682204	33504088	Ca_17345	19318422	19318859	437	agenet domain protein	-	-	-
Ca1	8682204	33504088	Ca_17344	19325704	19326780	1076	receptor-like kinase	protein phosphorylation	integral component of membrane	protein serine/threonine kinase activity,ATP binding,carbohydrate binding
Ca1	8682204	33504088	Ca_17343	19328630	19329727	1097	malectin/receptor-like kinase family protein	protein phosphorylation	integral component of membrane	protein serine/threonine kinase activity,ATP binding,carbohydrate binding
Ca1	8682204	33504088	Ca_17342	19338382	19340028	1646	adagio protein 1 isoform X1	receptor-mediated endocytosis	membrane	scavenger receptor activity
Ca1	8682204	33504088	Ca_17340	19358486	19360624	2138	PPR containing plant-like protein	-	-	-
Ca1	8682204	33504088	Ca_17338	19438534	19441138	2604	nifU-like protein 3, chloroplastic	iron-sulfur cluster assembly	-	iron ion binding,iron-sulfur cluster binding
Ca1	8682204	33504088	Ca_17337	19457125	19459054	1929	PREDICTED: uncharacterized protein LOC105851609	-	-	-
Ca1	8682204	33504088	Ca_17336	19466100	19467652	1552	PREDICTED: uncharacterized protein LOC101495820	-	-	-
Ca1	8682204	33504088	Ca_08869	19519887	19522689	2802	peroxidase 16-like isoform X1	response to oxidative stress,hydrogen peroxide catabolic process,oxidation-reduction process,cellular oxidant detoxification	extracellular region	peroxidase activity,heme binding,metal ion binding
Ca1	8682204	33504088	Ca_08866	19564691	19573146	8455	pumilio homolog 6, chloroplastic	-	-	RNA binding
Ca1	8682204	33504088	Ca_08865	19583596	19588205	4609	mitochondrial outer membrane import complex protein METAXIN-like	-	integral component of membrane	-
Ca1	8682204	33504088	Ca_08864	19589234	19591664	2430	DUF630 family protein	-	-	-
Ca1	8682204	33504088	Ca_08863	19591916	19592681	765	BZIP transcription factor	-	-	-
Ca1	8682204	33504088	Ca_08862	19601008	19603338	2330	pentatricopeptide repeat-containing protein At2g34400	-	-	-
Ca1	8682204	33504088	Ca_08861	19649720	19650400	680	PREDICTED: uncharacterized protein LOC105851156	-	-	-
Ca1	8682204	33504088	Ca_08860	19765613	19768316	2703	hypothetical protein VIGAN_08277400	-	-	-
Ca1	8682204	33504088	Ca_08859	19776430	19781606	5176	core-2/I-branching enzyme	-	integral component of membrane	acetylglucosaminyltransferase activity
Ca1	8682204	33504088	Ca_08858	19787281	19790493	3212	pentatricopeptide repeat-containing protein At5g57250, mitochondrial	-	mitochondrion	-
Ca1	8682204	33504088	Ca_08856	19800735	19801283	548	DUF4228 domain protein	-	-	-
Ca1	8682204	33504088	Ca_08855	19802144	19805095	2951	OSBP(oxysterol-binding protein)-related protein 4C	-	-	-
Ca1	8682204	33504088	Ca_08854	19815332	19816102	770	serine/threonine-protein phosphatase 7 long form homolog	-	membrane	-
Ca1	8682204	33504088	Ca_08853	19817520	19817822	302	serine/threonine-protein phosphatase 7 long form homolog	-	-	-
Ca1	8682204	33504088	Ca_08852	19826052	19826558	506	thermospermine synthase ACAULIS5-like	-	-	-
Ca1	8682204	33504088	Ca_08851	19832544	19832852	308	serine/threonine-protein phosphatase 7 long form homolog	-	-	-
Ca1	8682204	33504088	Ca_08850	19836549	19836857	308	serine/threonine-protein phosphatase 7 long form homolog	-	-	-
Ca1	8682204	33504088	Ca_08849	19857660	19860982	3322	OSBP(oxysterol-binding protein)-related protein 4C	-	-	-
Ca1	8682204	33504088	Ca_08848	19874214	19881230	7016	subtilisin-like protease SBT2.5	proteolysis	cell wall,membrane	serine-type endopeptidase activity
Ca1	8682204	33504088	Ca_08846	19932824	19934914	2090	PPR containing plant-like protein	-	-	-
Ca1	8682204	33504088	Ca_08845	19974589	19979048	4459	Ypt/Rab-GAP domain of gyp1p superfamily protein	-	-	-
Ca1	8682204	33504088	Ca_08844	19991954	19992599	645	serine/threonine-protein phosphatase 7 long form homolog	-	-	-
Ca1	8682204	33504088	Ca_08842	20013461	20015098	1637	PREDICTED: uncharacterized protein LOC101509450	-	-	-
Ca1	8682204	33504088	Ca_08840	20031603	20031869	266	fiber protein fb15	-	-	-
Ca1	8682204	33504088	Ca_08839	20032195	20032461	266	fiber protein fb15	-	-	-
Ca1	8682204	33504088	Ca_08838	20045049	20049137	4088	pathogenesis-related homeodomain protein	-	nucleus	DNA binding,metal ion binding
Ca1	8682204	33504088	Ca_08837	20056213	20057124	911	protein CHLOROPLAST IMPORT APPARATUS 2-like	-	-	-
Ca1	8682204	33504088	Ca_08836	20061320	20066170	4850	poly(rC)-binding-like protein	-	-	RNA binding
Ca1	8682204	33504088	Ca_08833	20111337	20115043	3706	probable inactive purple acid phosphatase 28 isoform X1	-	integral component of membrane	hydrolase activity, acting on ester bonds
Ca1	8682204	33504088	Ca_08832	20134102	20134836	734	protein At-4/1	-	-	-
Ca1	8682204	33504088	Ca_22121	21562146	21562505	359	serine/threonine-protein phosphatase 7 long form homolog	-	-	-
Ca1	8682204	33504088	Ca_22119	21648537	21651935	3398	PREDICTED: uncharacterized protein LOC105852796	-	-	-
Ca1	8682204	33504088	Ca_22118	21679091	21682474	3383	PREDICTED: uncharacterized protein LOC101491713	-	-	-
Ca1	8682204	33504088	Ca_22117	21727236	21731181	3945	heat shock-like protein, putative	protein metabolic process	-	-
Ca1	8682204	33504088	Ca_22115	21771407	21771613	206	PREDICTED: uncharacterized protein LOC101490751	-	-	-
Ca1	8682204	33504088	Ca_22114	21799657	21801729	2072	60S ribosomal protein L7	-	ribosome	-
Ca1	8682204	33504088	Ca_22113	21810122	21811902	1780	PREDICTED: uncharacterized protein LOC101508396	-	-	-
Ca1	8682204	33504088	Ca_22112	21818146	21818502	356	glycoside hydrolase family 5 protein	carbohydrate metabolic process	-	hydrolase activity, hydrolyzing O-glycosyl compounds
Ca1	8682204	33504088	Ca_22111	21822913	21823161	248	protein transport protein Sec61 subunit beta-like	intracellular protein transport	Sec61 translocon complex,integral component of membrane	-
Ca1	8682204	33504088	Ca_22110	21826940	21829339	2399	60S ribosomal protein L7	-	ribosome	-
Ca1	8682204	33504088	Ca_22109	21881051	21883200	2149	hypothetical protein VIGAN_08277400	-	-	-
Ca1	8682204	33504088	Ca_22108	21894186	21896450	2264	retrovirus-related Pol polyprotein from transposon TNT 1-94	DNA integration	retrotransposon nucleocapsid	nucleic acid binding,zinc ion binding
Ca1	8682204	33504088	Ca_22105	21957557	21960169	2612	plant intracellular Ras-group-related LRR protein 6-like	-	-	-
Ca1	8682204	33504088	Ca_22104	21963426	21963959	533	oligosaccharyltransferase complex subunit ostc-like	-	integral component of membrane	transferase activity
Ca1	8682204	33504088	Ca_22103	21979140	21982797	3657	nucleotide-sugar transporter family protein	carbohydrate transport	integral component of membrane	-
Ca1	8682204	33504088	Ca_22101	21996386	21998650	2264	retrovirus-related Pol polyprotein from transposon TNT 1-94	DNA integration	retrotransposon nucleocapsid	nucleic acid binding,zinc ion binding
Ca1	8682204	33504088	Ca_22100	22018370	22018702	332	---NA---	-	-	-
Ca1	8682204	33504088	Ca_22099	22025284	22026593	1309	probable WRKY transcription factor 17	regulation of transcription, DNA-templated	nucleus	DNA-binding transcription factor activity,sequence-specific DNA binding
Ca1	8682204	33504088	Ca_20640	22087432	22087620	188	protein CELLULOSE SYNTHASE INTERACTIVE 3	-	-	-
Ca1	8682204	33504088	Ca_20639	22111934	22116206	4272	disease resistance protein (CC-NBS-LRR class) family protein	-	-	ADP binding
Ca1	8682204	33504088	Ca_20638	22136629	22137830	1201	transmembrane protein 230-like	-	integral component of membrane	-
Ca1	8682204	33504088	Ca_20637	22147635	22149842	2207	PREDICTED: glutaredoxin-C4	electron transport chain,cell redox homeostasis	cell	electron transfer activity,protein disulfide oxidoreductase activity
Ca1	8682204	33504088	Ca_20636	22169415	22171236	1821	homeobox associated leucine zipper protein	regulation of transcription, DNA-templated	nucleus	DNA-binding transcription factor activity,sequence-specific DNA binding
Ca1	8682204	33504088	Ca_20635	22205635	22209825	4190	receptor-like kinase	protein autophosphorylation	plasma membrane	protein serine/threonine kinase activity,ATP binding
Ca1	8682204	33504088	Ca_20634	22225575	22227359	1784	probable xyloglucan endotransglucosylase/hydrolase protein 23	xyloglucan metabolic process,cell wall biogenesis,cell wall organization	cell wall,apoplast	hydrolase activity, hydrolyzing O-glycosyl compounds,xyloglucan:xyloglucosyl transferase activity
Ca1	8682204	33504088	Ca_20630	22309583	22311229	1646	probable polyamine oxidase 5	oxidation-reduction process	-	polyamine oxidase activity
Ca1	8682204	33504088	Ca_20627	22421690	22424393	2703	hypothetical protein VIGAN_08277400	-	-	-
Ca1	8682204	33504088	Ca_20626	22436466	22436963	497	DUF4408 domain protein	-	integral component of membrane	-
Ca1	8682204	33504088	Ca_20625	22439951	22443199	3248	translation machinery-associated protein 22	translational initiation	ribosome	translation initiation factor activity
Ca1	8682204	33504088	Ca_20624	22446974	22452125	5151	probable aldo-keto reductase 1	-	-	-
Ca1	8682204	33504088	Ca_20623	22465938	22468663	2725	box C/D snoRNA protein 1	-	-	metal ion binding
Ca1	8682204	33504088	Ca_20621	22491194	22493458	2264	retrovirus-related Pol polyprotein from transposon TNT 1-94	DNA integration	retrotransposon nucleocapsid	nucleic acid binding,zinc ion binding
Ca1	8682204	33504088	Ca_20620	22509974	22510327	353	---NA---	-	-	-
Ca1	8682204	33504088	Ca_20619	22535468	22538491	3023	cytokinin dehydrogenase 2-like	cytokinin metabolic process,oxidation-reduction process	-	cytokinin dehydrogenase activity,FAD binding
Ca1	8682204	33504088	Ca_20617	22644672	22649573	4901	esterase/lipase/thioesterase family protein	-	-	-
Ca1	8682204	33504088	Ca_20615	22693475	22700019	6544	DNA repair protein recA homolog 3, mitochondrial-like isoform X1	DNA repair,DNA recombination	-	single-stranded DNA binding,ATP binding,DNA-dependent ATPase activity
Ca1	8682204	33504088	Ca_20614	22719654	22723068	3414	nucleosome assembly protein	nucleosome assembly	nucleus	-
Ca1	8682204	33504088	Ca_20613	22743261	22746899	3638	nucleosome assembly protein 1;3-like isoform X2	nucleosome assembly	nucleus	-
Ca1	8682204	33504088	Ca_20612	22768200	22769916	1716	PREDICTED: uncharacterized protein LOC105852796	-	-	-
Ca1	8682204	33504088	Ca_22345	22805327	22805617	290	gag polyprotein	-	membrane	-
Ca1	8682204	33504088	Ca_22346	22816951	22818457	1506	GRF zinc finger protein	-	integral component of membrane	zinc ion binding,isomerase activity
Ca1	8682204	33504088	Ca_22347	22963280	22964164	884	protein CELLULOSE SYNTHASE INTERACTIVE 3	-	-	-
Ca1	8682204	33504088	Ca_22348	22971891	22972190	299	thermospermine synthase ACAULIS5-like	-	-	-
Ca1	8682204	33504088	Ca_22349	22997003	22999254	2251	guanine nucleotide-binding protein subunit gamma 3-like	G protein-coupled receptor signaling pathway	integral component of membrane	-
Ca1	8682204	33504088	Ca_22350	23023647	23025834	2187	protein LURP-one-related 6	-	-	-
Ca1	8682204	33504088	Ca_22351	23039679	23046176	6497	aldehyde dehydrogenase family 7 member A1	oxidation-reduction process	-	oxidoreductase activity, acting on the aldehyde or oxo group of donors, NAD or NADP as acceptor
Ca1	8682204	33504088	Ca_22352	23055066	23058509	3443	hypothetical protein VIGAN_08277400	-	-	-
Ca1	8682204	33504088	Ca_22353	23068754	23069245	491	PREDICTED: LOW QUALITY PROTEIN: uncharacterized protein LOC101504735, partial	DNA integration	-	nucleic acid binding
Ca1	8682204	33504088	Ca_22354	23079659	23080249	590	PREDICTED: LOW QUALITY PROTEIN: uncharacterized protein LOC101504735, partial	DNA integration	-	nucleic acid binding
Ca1	8682204	33504088	Ca_22355	23084370	23084831	461	endochitinase A-like	-	-	-
Ca1	8682204	33504088	Ca_22356	23092716	23098620	5904	adipocyte plasma membrane-associated-like protein	biosynthetic process	integral component of membrane	strictosidine synthase activity
Ca1	8682204	33504088	Ca_22357	23112067	23112709	642	adipocyte plasma membrane-associated-like protein	biosynthetic process	integral component of membrane	strictosidine synthase activity
Ca1	8682204	33504088	Ca_22358	23121759	23133061	11302	RecQ family ATP-dependent DNA helicase	DNA recombination	nucleus	nucleic acid binding,ATP binding,ATP-dependent helicase activity
Ca1	8682204	33504088	Ca_22359	23146952	23150008	3056	methylthioribose-1-phosphate isomerase	L-methionine salvage from S-adenosylmethionine,L-methionine salvage from methylthioadenosine,cellular response to iron ion,cellular response to ethylene stimulus,cellular response to nitric oxide	nucleus,cytoplasm,plasmodesma	S-methyl-5-thioribose-1-phosphate isomerase activity
Ca1	8682204	33504088	Ca_22360	23154853	23157939	3086	subtilisin-like serine protease	proteolysis	-	serine-type endopeptidase activity
Ca1	8682204	33504088	Ca_22362	23310246	23311511	1265	pentatricopeptide repeat-containing protein At2g06000-like	-	-	-
Ca1	8682204	33504088	Ca_22363	23333035	23340773	7738	frigida interacting protein	-	integral component of membrane	-
Ca1	8682204	33504088	Ca_22366	23396800	23400299	3499	PREDICTED: uncharacterized protein LOC105852796	-	-	-
Ca1	8682204	33504088	Ca_19317	23427872	23428316	444	Thionin related (TAP1)	-	-	-
Ca1	8682204	33504088	Ca_19316	23437045	23437470	425	Thionin related (TAP1)	-	-	-
Ca1	8682204	33504088	Ca_19315	23486244	23486519	275	pentatricopeptide repeat-containing protein At1g63400-like	-	retrotransposon nucleocapsid	-
Ca1	8682204	33504088	Ca_19314	23495009	23495305	296	gag polyprotein	-	-	-
Ca1	8682204	33504088	Ca_19312	23553606	23559079	5473	inter-alpha-trypsin inhibitor heavy chain-like protein	-	-	-
Ca1	8682204	33504088	Ca_19310	23577280	23578846	1566	PREDICTED: uncharacterized protein LOC101503007	-	-	-
Ca1	8682204	33504088	Ca_19308	23601578	23604469	2891	putative inactive LRR protein kinase	protein phosphorylation	integral component of membrane	protein kinase activity,ATP binding
Ca1	8682204	33504088	Ca_19306	23629039	23629263	224	putative polyprotein	-	-	binding,peptidase activity
Ca1	8682204	33504088	Ca_19305	23663024	23665659	2635	probable polygalacturonase	carbohydrate metabolic process,cell wall organization	extracellular region,integral component of membrane	polygalacturonase activity,lyase activity
Ca1	8682204	33504088	Ca_19303	23685335	23686612	1277	Integrase core domain containing protein	DNA integration	retrotransposon nucleocapsid	nucleic acid binding
Ca1	8682204	33504088	Ca_19302	23709472	23712106	2634	protein TIFY 10A	-	-	-
Ca1	8682204	33504088	Ca_19299	23795281	23796168	887	DUF581 family protein	-	-	-
Ca1	8682204	33504088	Ca_19298	23828208	23828577	369	NADH-dependent glutamate synthase	glutamate biosynthetic process,oxidation-reduction process	-	iron ion binding,FMN binding,glutamate synthase (NADH) activity,flavin adenine dinucleotide binding,3 iron, 4 sulfur cluster binding
Ca1	8682204	33504088	Ca_19297	23849862	23850476	614	ethylene-responsive transcription factor ERF017-like	regulation of transcription, DNA-templated	nucleus	DNA binding,DNA-binding transcription factor activity
Ca1	8682204	33504088	Ca_19296	23857314	23857913	599	ethylene-responsive transcription factor ERF017-like	regulation of transcription, DNA-templated	nucleus	DNA binding,DNA-binding transcription factor activity
Ca1	8682204	33504088	Ca_19295	23875226	23875858	632	ethylene-responsive transcription factor erf017-like protein	regulation of transcription, DNA-templated	nucleus	DNA binding,DNA-binding transcription factor activity
Ca1	8682204	33504088	Ca_19294	23912409	23917818	5409	cadmium/zinc-transporting ATPase HMA3-like	metal ion transport,ATP hydrolysis coupled cation transmembrane transport	integral component of membrane	nucleotide binding,cation-transporting ATPase activity,metal ion binding
Ca1	8682204	33504088	Ca_19293	23922111	23922608	497	PREDICTED: uncharacterized protein LOC101505936	-	-	-
Ca1	8682204	33504088	Ca_19292	23947686	23948909	1223	metal tolerance protein 1-like	cation transmembrane transport	integral component of membrane	cation transmembrane transporter activity
Ca1	8682204	33504088	Ca_19291	24030589	24031090	501	E3 ubiquitin-protein ligase upl1-like protein	protein ubiquitination	-	ubiquitin-protein transferase activity,ligase activity
Ca1	8682204	33504088	Ca_19290	24060441	24063236	2795	GroES chaperonin	protein folding,positive regulation of superoxide dismutase activity	cytoplasm	ATP binding,transition metal ion binding
Ca1	8682204	33504088	Ca_19289	24068740	24075356	6616	auxin response factor 2	regulation of transcription, DNA-templated,auxin-activated signaling pathway	nucleus	DNA binding
Ca1	8682204	33504088	Ca_19288	24136207	24143028	6821	DEAD-box ATP-dependent RNA helicase 17 isoform X2	-	-	RNA binding,helicase activity,ATP binding
Ca1	8682204	33504088	Ca_19287	24159314	24161744	2430	transmembrane protein, putative	-	integral component of membrane	-
Ca1	8682204	33504088	Ca_19286	24173431	24178611	5180	C-type lectin receptor-like tyrosine-protein kinase At1g52310	peptidyl-tyrosine phosphorylation	integral component of membrane	protein tyrosine kinase activity,ATP binding,carbohydrate binding
Ca1	8682204	33504088	Ca_19285	24193925	24194359	434	protein ENL-like	-	-	binding
Ca1	8682204	33504088	Ca_19284	24220446	24227557	7111	3-oxoacyl-[acyl-carrier-protein] synthase II, chloroplastic	fatty acid biosynthetic process,cold acclimation,embryo development ending in seed dormancy	chloroplast stroma	3-oxoacyl-[acyl-carrier-protein] synthase activity
Ca1	8682204	33504088	Ca_19283	24247208	24247813	605	plant invertase/pectin methylesterase inhibitor	negative regulation of catalytic activity	-	enzyme inhibitor activity
Ca1	8682204	33504088	Ca_19281	24323292	24323894	602	transmembrane protein, putative	-	integral component of membrane	-
Ca1	8682204	33504088	Ca_19280	24326520	24326702	182	---NA---	-	-	-
Ca1	8682204	33504088	Ca_18346	24367262	24367537	275	protein ENL-like	-	-	nucleic acid binding,zinc ion binding,protein dimerization activity
Ca1	8682204	33504088	Ca_18345	24393139	24394561	1422	protein ENL-like	-	-	nucleic acid binding,zinc ion binding
Ca1	8682204	33504088	Ca_18344	24416341	24416685	344	pollen-specific leucine-rich repeat extensin-like protein 2	-	-	-
Ca1	8682204	33504088	Ca_18343	24449923	24451836	1913	ribulose-phosphate 3-epimerase	carbohydrate metabolic process,pentose-phosphate shunt	-	ribulose-phosphate 3-epimerase activity,metal ion binding
Ca1	8682204	33504088	Ca_18342	24494250	24509267	15017	sterol glucosyltransferase-like protein	-	-	transferase activity
Ca1	8682204	33504088	Ca_18341	24514080	24515481	1401	heat shock protein	cell morphogenesis	-	ATP binding
Ca1	8682204	33504088	Ca_18340	24529777	24531113	1336	basic blue-like protein	electron transport chain	integral component of membrane	electron transfer activity
Ca1	8682204	33504088	Ca_18339	24546355	24555834	9479	respiratory burst oxidase-like protein	oxidation-reduction process,cellular oxidant detoxification	integral component of membrane	peroxidase activity,calcium ion binding,oxidoreductase activity, acting on NAD(P)H, oxygen as acceptor
Ca1	8682204	33504088	Ca_18338	24634029	24636044	2015	hypothetical protein LR48_Vigan07g176000	-	-	-
Ca1	8682204	33504088	Ca_18337	24658161	24658655	494	SAUR-like auxin-responsive family protein	response to auxin	-	-
Ca1	8682204	33504088	Ca_18336	24692894	24694683	1789	NBS-LRR protein	-	integral component of membrane	ADP binding
Ca1	8682204	33504088	Ca_18335	24697781	24698334	553	SAUR-like auxin-responsive family protein	response to auxin	-	-
Ca1	8682204	33504088	Ca_18334	24721215	24721616	401	PREDICTED: uncharacterized protein LOC105851609	-	-	-
Ca1	8682204	33504088	Ca_18332	24741896	24742147	251	---NA---	-	-	-
Ca1	8682204	33504088	Ca_18331	24762031	24767519	5488	sucrose synthase-like isoform X2	sucrose metabolic process	-	sucrose synthase activity
Ca1	8682204	33504088	Ca_18330	24785351	24786214	863	seed dormancy control protein	transcription, DNA-templated	-	sequence-specific DNA binding
Ca1	8682204	33504088	Ca_18329	24790207	24797317	7110	suppressor of mec-8 and unc-52 protein homolog 2	RNA splicing	nucleus	-
Ca1	8682204	33504088	Ca_18328	24807099	24808086	987	DNA replication complex GINS protein SLD5-like	DNA-dependent DNA replication	nucleus	-
Ca1	8682204	33504088	Ca_18326	24827517	24832713	5196	AT-rich interactive domain-containing protein 4	-	nucleus	DNA binding,metal ion binding
Ca1	8682204	33504088	Ca_18325	24844507	24845448	941	E3 ubiquitin-protein ligase ATL4-like	-	integral component of membrane	ligase activity
Ca1	8682204	33504088	Ca_18323	24875718	24881242	5524	PREDICTED: uncharacterized protein LOC101513213	-	integral component of membrane	-
Ca1	8682204	33504088	Ca_18322	24897174	24898739	1565	anthranilate synthase alpha 1	-	-	-
Ca1	8682204	33504088	Ca_18321	24918044	24918334	290	gag polyprotein	-	membrane	-
Ca1	8682204	33504088	Ca_18320	24963301	24963855	554	PREDICTED: uncharacterized protein LOC105852536, partial	-	-	-
Ca1	8682204	33504088	Ca_18319	24982679	24984761	2082	pectinesterase/pectinesterase inhibitor	cell wall modification,negative regulation of catalytic activity,pectin catabolic process	cell wall,integral component of membrane	pectinesterase activity,aspartyl esterase activity,pectinesterase inhibitor activity
Ca1	8682204	33504088	Ca_18318	24989620	24991465	1845	pectinesterase/pectinesterase inhibitor	cell wall modification,negative regulation of catalytic activity,pectin catabolic process	extracellular region,cell wall	enzyme inhibitor activity,pectinesterase activity,aspartyl esterase activity
Ca1	8682204	33504088	Ca_18317	25056980	25058115	1135	pectinesterase/pectinesterase inhibitor PPE8B-like	cellular process	-	enzyme inhibitor activity,hydrolase activity, acting on ester bonds
Ca1	8682204	33504088	Ca_18316	25060305	25061368	1063	Pectinesterase/pectinesterase inhibitor PPE8B	cellular process	-	enzyme inhibitor activity,hydrolase activity, acting on ester bonds
Ca1	8682204	33504088	Ca_18315	25071240	25073943	2703	hypothetical protein VIGAN_08277400	-	-	-
Ca1	8682204	33504088	Ca_18314	25074563	25074901	338	NBS-LRR protein	-	integral component of membrane	ADP binding
Ca1	8682204	33504088	Ca_18312	25117913	25121901	3988	pectinesterase/pectinesterase inhibitor PPE8B-like	cell wall modification,negative regulation of catalytic activity,pectin catabolic process	extracellular region,cell wall	enzyme inhibitor activity,pectinesterase activity,aspartyl esterase activity
Ca1	8682204	33504088	Ca_18311	25121934	25123846	1912	pectinesterase/pectinesterase inhibitor	cell wall modification,negative regulation of catalytic activity,pectin catabolic process	extracellular region,cell wall	enzyme inhibitor activity,pectinesterase activity,aspartyl esterase activity
Ca1	8682204	33504088	Ca_18310	25129389	25131224	1835	anthranilate synthase alpha 1	tryptophan biosynthetic process	-	anthranilate synthase activity
Ca1	8682204	33504088	Ca_18309	25141260	25141550	290	---NA---	-	-	-
Ca1	8682204	33504088	Ca_18308	25175286	25178427	3141	NLI interacting factor-like phosphatase	deoxyribonucleotide catabolic process,dephosphorylation	-	5'-nucleotidase activity
Ca1	8682204	33504088	Ca_18307	25186202	25188948	2746	divergent CCT motif protein	-	-	-
Ca1	8682204	33504088	Ca_18306	25193087	25194734	1647	50S ribosomal protein L18, chloroplastic-like	translation	ribosome	structural constituent of ribosome
Ca1	8682204	33504088	Ca_18304	25226671	25228260	1589	---NA---	-	-	-
Ca1	8682204	33504088	Ca_18303	25246465	25246774	309	PREDICTED: uncharacterized protein LOC101488468	-	-	-
Ca1	8682204	33504088	Ca_18302	25257681	25258531	850	PREDICTED: uncharacterized protein LOC105851200	-	-	-
Ca1	8682204	33504088	Ca_18301	25285708	25285947	239	PREDICTED: uncharacterized protein LOC101489465	-	-	-
Ca1	8682204	33504088	Ca_18300	25318948	25319220	272	gag polyprotein	-	membrane	-
Ca1	8682204	33504088	Ca_25075	25406253	25410098	3845	1,4-dihydroxy-2-naphthoyl-CoA thioesterase 1	-	-	-
Ca1	8682204	33504088	Ca_25077	25423192	25426790	3598	cytidine/deoxycytidylate deaminase family protein	-	-	zinc ion binding,hydrolase activity
Ca1	8682204	33504088	Ca_25079	25472471	25476243	3772	fungal proteinase A, aspartic proteinase superfamily protein	proteolysis,lipid metabolic process	-	aspartic-type endopeptidase activity
Ca1	8682204	33504088	Ca_25080	25477628	25477816	188	PREDICTED: uncharacterized protein LOC101509306	-	-	-
Ca1	8682204	33504088	Ca_25081	25523379	25524378	999	Ulp1 protease family, carboxy-terminal domain protein	-	-	-
Ca1	8682204	33504088	Ca_25082	25536999	25537187	188	serine/threonine-protein phosphatase 7 long form homolog	-	-	-
Ca1	8682204	33504088	Ca_25083	25555730	25558521	2791	NBS-LRR protein	-	integral component of membrane	ADP binding
Ca1	8682204	33504088	Ca_25085	25591831	25592933	1102	PREDICTED: uncharacterized protein LOC105852719	oxidation-reduction process	retrotransposon nucleocapsid	nucleic acid binding,iron ion binding,zinc ion binding,oxidoreductase activity, acting on paired donors, with incorporation or reduction of molecular oxygen,heme binding
Ca1	8682204	33504088	Ca_18576	25632815	25633962	1147	PREDICTED: uncharacterized protein LOC101493050	-	membrane	nucleic acid binding,zinc ion binding
Ca1	8682204	33504088	Ca_18577	25641842	25642165	323	tripeptidyl-peptidase 2-like	DNA integration	-	nucleic acid binding
Ca1	8682204	33504088	Ca_18579	25712148	25712960	812	serine/threonine-protein phosphatase 7 long form homolog	-	integral component of membrane	-
Ca1	8682204	33504088	Ca_18580	25732307	25733528	1221	PREDICTED: uncharacterized protein LOC101500268	-	-	DNA binding,protein dimerization activity
Ca1	8682204	33504088	Ca_18581	25735679	25738799	3120	pyruvate dehydrogenase (acetyl-transferring) kinase, mitochondrial-like	protein phosphorylation	-	pyruvate dehydrogenase (acetyl-transferring) kinase activity
Ca1	8682204	33504088	Ca_18582	25780211	25780483	272	---NA---	-	-	-
Ca1	8682204	33504088	Ca_18583	25841452	25843988	2536	signal recognition particle 19 kDa protein	SRP-dependent cotranslational protein targeting to membrane	signal recognition particle	7S RNA binding
Ca1	8682204	33504088	Ca_18584	25849251	25850792	1541	nucleic acid-binding protein, putative	proteasome assembly	proteasome complex	-
Ca1	8682204	33504088	Ca_18585	25856854	25860566	3712	cytochrome P450 CYP82D47-like	indole glucosinolate metabolic process,oxidation-reduction process	integral component of membrane	iron ion binding,oxidoreductase activity, acting on paired donors, with incorporation or reduction of molecular oxygen, NAD(P)H as one donor, and incorporation of one atom of oxygen,heme binding
Ca1	8682204	33504088	Ca_18587	25961801	25964799	2998	probable receptor-like protein kinase At5g18500	protein phosphorylation,transmembrane receptor protein serine/threonine kinase signaling pathway	plasma membrane,integral component of membrane	transmembrane receptor protein serine/threonine kinase activity,ATP binding
Ca1	8682204	33504088	Ca_18588	25982107	25982604	497	DUF538 family protein	-	-	-
Ca1	8682204	33504088	Ca_18589	25986525	25987069	544	NEDD8 isoform X3	-	-	-
Ca1	8682204	33504088	Ca_18590	26014694	26015023	329	heat shock protein	cell morphogenesis,methylation	-	ATP binding,methyltransferase activity
Ca1	8682204	33504088	Ca_18591	26025186	26033213	8027	squamosa promoter-binding-like protein 1	-	nucleus,integral component of membrane	DNA binding,metal ion binding
Ca1	8682204	33504088	Ca_18592	26072625	26073411	786	predicted GPI-anchored protein 58	-	-	binding
Ca1	8682204	33504088	Ca_18593	26081028	26081570	542	PREDICTED: uncharacterized protein LOC105852536, partial	-	retrotransposon nucleocapsid	nucleic acid binding,zinc ion binding
Ca1	8682204	33504088	Ca_18594	26093183	26094166	983	---NA---	-	-	-
Ca1	8682204	33504088	Ca_18595	26129435	26130625	1190	S-adenosylmethionine synthase	S-adenosylmethionine biosynthetic process,one-carbon metabolic process	cytosol	methionine adenosyltransferase activity,ATP binding,metal ion binding
Ca1	8682204	33504088	Ca_18596	26141973	26143010	1037	pentatricopeptide repeat-containing protein At2g44880-like	-	-	-
Ca1	8682204	33504088	Ca_18597	26149649	26156387	6738	subtilisin-like protease SBT2.5	proteolysis	-	serine-type endopeptidase activity
Ca1	8682204	33504088	Ca_18598	26232319	26232540	221	---NA---	-	-	-
Ca1	8682204	33504088	Ca_18599	26257291	26258664	1373	anthocyanidin 3-O-glucosyltransferase 2-like	-	-	transferase activity, transferring hexosyl groups
Ca1	8682204	33504088	Ca_18600	26273581	26273811	230	endochitinase A-like	-	-	-
Ca1	8682204	33504088	Ca_18601	26309122	26309358	236	protein ENL-like	-	-	nucleic acid binding,zinc ion binding,protein dimerization activity
Ca1	8682204	33504088	Ca_18602	26326607	26327791	1184	---NA---	-	-	-
Ca1	8682204	33504088	Ca_18603	26340509	26341017	508	endochitinase A-like	-	-	-
Ca1	8682204	33504088	Ca_18605	26367466	26374581	7115	LSD1-type zinc finger protein	-	-	-
Ca1	8682204	33504088	Ca_18606	26383032	26383840	808	CASP-like protein 1B1	-	plasma membrane,integral component of membrane	4 iron, 4 sulfur cluster binding
Ca1	8682204	33504088	Ca_18608	26464132	26472722	8590	transcription factor jumonji family protein	methylation	nucleus	methyltransferase activity
Ca1	8682204	33504088	Ca_18609	26479692	26480315	623	PREDICTED: uncharacterized protein LOC101511067	-	integral component of membrane	-
Ca1	8682204	33504088	Ca_18610	26481269	26486357	5088	gamma-soluble NSF attachment protein	intracellular protein transport	intracellular	-
Ca1	8682204	33504088	Ca_18611	26490139	26491548	1409	PREDICTED: uncharacterized protein LOC101491653	-	-	nucleic acid binding,zinc ion binding
Ca1	8682204	33504088	Ca_18612	26548979	26550000	1021	PREDICTED: uncharacterized protein LOC105852536, partial	-	retrotransposon nucleocapsid	nucleic acid binding,zinc ion binding
Ca1	8682204	33504088	Ca_18613	26561738	26564301	2563	PREDICTED: uncharacterized protein LOC101507438	-	-	-
Ca1	8682204	33504088	Ca_18615	26597140	26597634	494	vitelline membrane protein 15a-3-like	-	integral component of membrane	-
Ca1	8682204	33504088	Ca_18616	26611766	26612236	470	---NA---	-	-	-
Ca1	8682204	33504088	Ca_18617	26633161	26634537	1376	anthocyanidin 3-O-glucosyltransferase 2-like	-	-	transferase activity, transferring hexosyl groups
Ca1	8682204	33504088	Ca_18618	26643245	26644009	764	putative quinone-oxidoreductase homolog, chloroplastic	oxidation-reduction process	-	oxidoreductase activity
Ca1	8682204	33504088	Ca_18619	26645250	26645939	689	OTU domain-containing protein 3 isoform X1	-	-	-
Ca1	8682204	33504088	Ca_20280	26703331	26703818	487	RING/FYVE/PHD zinc finger protein	-	-	metal ion binding
Ca1	8682204	33504088	Ca_20281	26734677	26737683	3006	peroxidase 7-like	response to oxidative stress,hydrogen peroxide catabolic process,oxidation-reduction process,cellular oxidant detoxification	extracellular region	peroxidase activity,heme binding,metal ion binding
Ca1	8682204	33504088	Ca_20282	26764875	26769260	4385	LRR receptor-like serine/threonine-protein kinase GSO1	protein phosphorylation	integral component of membrane	protein serine/threonine kinase activity,ATP binding
Ca1	8682204	33504088	Ca_20283	26775370	26779715	4345	serine/threonine-protein kinase pakD-like	phosphorylation	-	kinase activity
Ca1	8682204	33504088	Ca_20284	26785208	26786350	1142	fasciclin-like arabinogalactan protein	-	integral component of membrane	-
Ca1	8682204	33504088	Ca_20285	26790838	26794931	4093	transcription factor GTE1-like isoform X2	regulation of transcription, DNA-templated	nucleus	-
Ca1	8682204	33504088	Ca_20287	26817698	26818738	1040	triose-phosphate transporter family protein	-	integral component of membrane	transporter activity
Ca1	8682204	33504088	Ca_20288	26842279	26842749	470	triose-phosphate transporter family protein	-	integral component of membrane	transporter activity
Ca1	8682204	33504088	Ca_20289	26855750	26856736	986	PREDICTED: uncharacterized protein LOC101496468	-	-	-
Ca1	8682204	33504088	Ca_20290	26862368	26862871	503	hypothetical protein MTR_2g437620	-	-	-
Ca1	8682204	33504088	Ca_20291	26889433	26892540	3107	glycosyltransferase family 92 protein	-	integral component of membrane	transferase activity
Ca1	8682204	33504088	Ca_20293	26922424	26924643	2219	pentatricopeptide repeat-containing protein At2g37230-like	-	-	-
Ca1	8682204	33504088	Ca_20295	26963476	26965750	2274	protein SRG1	oxidation-reduction process,strigolactone biosynthetic process	-	metal ion binding,dioxygenase activity
Ca1	8682204	33504088	Ca_20296	26971044	26979267	8223	CW-type zinc-finger protein	-	-	zinc ion binding
Ca1	8682204	33504088	Ca_20297	27007407	27009071	1664	pentatricopeptide repeat-containing protein At5g55840-like	-	-	-
Ca1	8682204	33504088	Ca_20298	27009872	27011215	1343	pentatricopeptide repeat-containing protein At5g55840-like	-	-	-
Ca1	8682204	33504088	Ca_20300	27028414	27028806	392	nuclear transcription factor Y protein	regulation of transcription, DNA-templated	nucleus	sequence-specific DNA binding,protein heterodimerization activity
Ca1	8682204	33504088	Ca_20301	27057580	27058731	1151	mTERF protein	regulation of transcription, DNA-templated	-	double-stranded DNA binding
Ca1	8682204	33504088	Ca_20302	27062895	27064049	1154	mTERF protein	regulation of transcription, DNA-templated	-	double-stranded DNA binding
Ca1	8682204	33504088	Ca_20303	27069397	27069732	335	serine/threonine-protein phosphatase 7 long form homolog	-	-	transferase activity
Ca1	8682204	33504088	Ca_20304	27078745	27079896	1151	mTERF protein	regulation of transcription, DNA-templated	-	double-stranded DNA binding
Ca1	8682204	33504088	Ca_20305	27083915	27085069	1154	mTERF protein	regulation of transcription, DNA-templated	-	double-stranded DNA binding
Ca1	8682204	33504088	Ca_20306	27093376	27094572	1196	transcription termination factor family protein	regulation of transcription, DNA-templated	-	double-stranded DNA binding
Ca1	8682204	33504088	Ca_20307	27100727	27101875	1148	PREDICTED: uncharacterized protein LOC101493462	regulation of transcription, DNA-templated	-	double-stranded DNA binding
Ca1	8682204	33504088	Ca_20308	27109215	27109800	585	serine/threonine-protein phosphatase 7 long form homolog	-	-	-
Ca1	8682204	33504088	Ca_20309	27120777	27121931	1154	PREDICTED: uncharacterized protein LOC101493462	regulation of transcription, DNA-templated	-	double-stranded DNA binding
Ca1	8682204	33504088	Ca_20310	27132984	27133850	866	PREDICTED: uncharacterized protein LOC101493784 isoform X1	regulation of transcription, DNA-templated	-	double-stranded DNA binding
Ca1	8682204	33504088	Ca_20311	27138071	27139225	1154	PREDICTED: uncharacterized protein LOC101493784 isoform X2	regulation of transcription, DNA-templated	-	double-stranded DNA binding
Ca1	8682204	33504088	Ca_26747	27168834	27169691	857	zinc finger (Ran-binding) family protein	-	-	metal ion binding
Ca1	8682204	33504088	Ca_26748	27194800	27196314	1514	deSI-like protein At4g17486	-	-	-
Ca1	8682204	33504088	Ca_26749	27244921	27245223	302	copia-type reverse transcriptase-like protein	-	retrotransposon nucleocapsid	nucleic acid binding,zinc ion binding
Ca1	8682204	33504088	Ca_26750	27286608	27287000	392	protein ENL-like	-	-	binding
Ca1	8682204	33504088	Ca_26751	27341416	27341619	203	endochitinase A-like	-	-	-
Ca1	8682204	33504088	Ca_25064	27430619	27433001	2382	Protein arginine N-methyltransferase 1.5	histone arginine methylation,regulation of biological process	nucleus,cytosol	histone-arginine N-methyltransferase activity
Ca1	8682204	33504088	Ca_25065	27484248	27487334	3086	PREDICTED: uncharacterized protein LOC105852796	-	-	-
Ca1	8682204	33504088	Ca_25068	27571563	27572035	472	protein ENHANCED DISEASE RESISTANCE 2-like isoform X1	-	-	-
Ca1	8682204	33504088	Ca_25069	27597638	27598225	587	PREDICTED: uncharacterized protein LOC105853126	-	-	binding
Ca1	8682204	33504088	Ca_25070	27614520	27617690	3170	hypothetical protein VIGAN_08277400	-	-	-
Ca1	8682204	33504088	Ca_25071	27643541	27644084	543	serine/threonine-protein kinase Nek6-like isoform X1	-	-	kinase activity
Ca1	8682204	33504088	Ca_25072	27653525	27654673	1148	PREDICTED: uncharacterized protein LOC105852536, partial	-	retrotransposon nucleocapsid	nucleic acid binding,zinc ion binding
Ca1	8682204	33504088	Ca_25074	27704698	27705246	548	thermospermine synthase ACAULIS5-like	-	-	catalytic activity
Ca1	8682204	33504088	Ca_18530	27798713	27799612	899	MADS-box protein FLOWERING LOCUS C-like	positive regulation of transcription by RNA polymerase II	nucleus	proximal promoter sequence-specific DNA binding,protein dimerization activity,transcription factor activity, RNA polymerase II proximal promoter sequence-specific DNA binding
Ca1	8682204	33504088	Ca_18529	27908104	27908358	254	Myb/SANT-like DNA-binding domain protein	-	-	DNA binding
Ca1	8682204	33504088	Ca_18528	27958184	27959236	1052	Retrovirus-related Pol polyprotein from transposon TNT 1-94	DNA integration	retrotransposon nucleocapsid	nucleic acid binding
Ca1	8682204	33504088	Ca_18527	27963444	27966511	3067	NLI interacting factor-like phosphatase	protein dephosphorylation	-	phosphoprotein phosphatase activity
Ca1	8682204	33504088	Ca_18526	28007865	28009849	1984	PREDICTED: uncharacterized protein LOC105851609	-	-	-
Ca1	8682204	33504088	Ca_18525	28018551	28022806	4255	pectin lyase superfamily protein	carbohydrate metabolic process,cell wall organization	extracellular region	polygalacturonase activity,lyase activity,galacturan 1,4-alpha-galacturonidase activity
Ca1	8682204	33504088	Ca_18524	28029161	28029607	446	---NA---	-	-	-
Ca1	8682204	33504088	Ca_18522	28120298	28120672	374	---NA---	-	-	-
Ca1	8682204	33504088	Ca_18520	28204981	28211097	6116	periodic tryptophan protein 2 homolog	-	-	-
Ca1	8682204	33504088	Ca_18519	28246059	28247030	971	cation-chloride cotransporter	chloride transmembrane transport	integral component of membrane	cation:chloride symporter activity
Ca1	8682204	33504088	Ca_18518	28251513	28252521	1008	cation-chloride cotransporter 1	chloride transmembrane transport	integral component of membrane	cation:chloride symporter activity
Ca1	8682204	33504088	Ca_18513	28415322	28417784	2462	ankyrin repeat domain-containing protein EMB506, chloroplastic-like	-	-	-
Ca1	8682204	33504088	Ca_18512	28424221	28424691	470	thermospermine synthase ACAULIS5-like	-	-	catalytic activity
Ca1	8682204	33504088	Ca_18511	28437255	28437995	740	floral homeotic protein GLOBOSA-like	positive regulation of transcription by RNA polymerase II	nucleus	proximal promoter sequence-specific DNA binding,protein dimerization activity,transcription factor activity, RNA polymerase II proximal promoter sequence-specific DNA binding
Ca1	8682204	33504088	Ca_18510	28439670	28442137	2467	ankyrin repeat domain-containing protein EMB506, chloroplastic-like	-	-	-
Ca1	8682204	33504088	Ca_18509	28446053	28447282	1229	cell division cycle 20.2, cofactor of APC complex-like	cell division,positive regulation of ubiquitin protein ligase activity	-	anaphase-promoting complex binding,ubiquitin-protein transferase activator activity
Ca1	8682204	33504088	Ca_18508	28448055	28448519	464	serine/threonine-protein phosphatase 7 long form homolog	-	-	-
Ca1	8682204	33504088	Ca_18507	28455456	28456466	1010	cell division cycle protein 123 homolog	cell division	-	-
Ca1	8682204	33504088	Ca_18503	28625069	28625839	770	Lysine histidine transporter 1	amino acid transmembrane transport	plasma membrane,integral component of membrane	amino acid transmembrane transporter activity
Ca1	8682204	33504088	Ca_18502	28633478	28634095	617	thermospermine synthase ACAULIS5-like	-	-	catalytic activity
Ca1	8682204	33504088	Ca_18501	28651247	28655529	4282	DNA-directed RNA polymerases I and III subunit RPAC1	transcription by RNA polymerase I,transcription by RNA polymerase III	RNA polymerase III complex,RNA polymerase I complex	RNA polymerase I activity,RNA polymerase III activity,DNA binding,protein dimerization activity
Ca1	8682204	33504088	Ca_18500	28684469	28684837	368	PREDICTED: glutaredoxin-C9-like	electron transport chain,cell redox homeostasis	cell	protein binding,electron transfer activity,protein disulfide oxidoreductase activity
Ca1	8682204	33504088	Ca_18499	28706414	28706791	377	PREDICTED: glutaredoxin-C9-like	electron transport chain,cell redox homeostasis	cell	protein binding,electron transfer activity,protein disulfide oxidoreductase activity
Ca1	8682204	33504088	Ca_18498	28781186	28784590	3404	hypothetical protein VITISV_041073	DNA integration	retrotransposon nucleocapsid	nucleic acid binding
Ca1	8682204	33504088	Ca_18496	28796655	28796999	344	serine/threonine-protein phosphatase 7 long form homolog	-	-	-
Ca1	8682204	33504088	Ca_18495	28798597	28799997	1400	pentatricopeptide repeat-containing protein At1g03540	-	-	-
Ca1	8682204	33504088	Ca_18493	28812123	28812758	635	pentatricopeptide repeat-containing protein At2g44880-like	-	-	-
Ca1	8682204	33504088	Ca_18492	28828323	28830331	2008	50S ribosomal protein HLP, mitochondrial-like	translation	large ribosomal subunit	structural constituent of ribosome
Ca1	8682204	33504088	Ca_18491	28833268	28835088	1820	PPR containing plant-like protein	RNA modification,microtubule severing	-	microtubule-severing ATPase activity
Ca1	8682204	33504088	Ca_18490	28841041	28842839	1798	protein starmaker-like	-	-	-
Ca1	8682204	33504088	Ca_18489	28845822	28846954	1132	awpm-19-like family protein	-	integral component of membrane	-
Ca1	8682204	33504088	Ca_18488	28849153	28850660	1507	60S ribosomal protein L32-1	translation	ribosome	structural constituent of ribosome
Ca1	8682204	33504088	Ca_18487	28899140	28900520	1380	NADP-specific glutamate dehydrogenase	cellular amino acid metabolic process,oxidation-reduction process	-	oxidoreductase activity, acting on the CH-NH2 group of donors, NAD or NADP as acceptor
Ca1	8682204	33504088	Ca_18486	28907517	28909439	1922	sugar transport protein 1-like	proton transmembrane transport,glucose transmembrane transport	integral component of plasma membrane	carbohydrate:proton symporter activity,glucose transmembrane transporter activity
Ca1	8682204	33504088	Ca_28019	29008234	29009317	1083	PREDICTED: uncharacterized protein LOC105851609	-	-	-
Ca1	8682204	33504088	Ca_22576	29054493	29057333	2840	GDSL-like lipase/acylhydrolase	-	-	hydrolase activity, acting on ester bonds
Ca1	8682204	33504088	Ca_22575	29086879	29088174	1295	---NA---	-	-	-
Ca1	8682204	33504088	Ca_22574	29104969	29105154	185	PREDICTED: uncharacterized protein LOC101509770	-	-	-
Ca1	8682204	33504088	Ca_22573	29114465	29114758	293	pentatricopeptide repeat-containing protein At1g63400-like	-	-	-
Ca1	8682204	33504088	Ca_22572	29134129	29139585	5456	phytochrome E	phosphorelay signal transduction system,regulation of transcription, DNA-templated,detection of visible light,red, far-red light phototransduction,protein-tetrapyrrole linkage,protein-chromophore linkage,signal transduction by protein phosphorylation	intracellular	phosphorelay sensor kinase activity,photoreceptor activity,protein homodimerization activity
Ca1	8682204	33504088	Ca_22571	29148867	29149390	523	zinc finger protein CONSTANS-LIKE 9-like	-	nucleus	zinc ion binding
Ca1	8682204	33504088	Ca_22570	29169586	29171385	1799	PPR containing plant-like protein	-	-	-
Ca1	8682204	33504088	Ca_22569	29179916	29181033	1117	PREDICTED: uncharacterized protein LOC101495926	-	integral component of membrane	-
Ca1	8682204	33504088	Ca_22568	29195300	29195722	422	---NA---	-	-	-
Ca1	8682204	33504088	Ca_22567	29220681	29224913	4232	protein MEI2-like 5 isoform X4	-	-	RNA binding
Ca1	8682204	33504088	Ca_22566	29266626	29267357	731	auxin efflux carrier family protein	transmembrane transport	integral component of membrane	-
Ca1	8682204	33504088	Ca_22564	29311990	29313725	1735	endochitinase A-like	-	-	-
Ca1	8682204	33504088	Ca_22563	29330527	29333914	3387	Ulp1 protease family, carboxy-terminal domain protein	-	-	-
Ca1	8682204	33504088	Ca_22562	29379105	29381000	1895	putative pentatricopeptide repeat-containing protein At1g19290	signal transduction,regulation of phosphoprotein phosphatase activity	protein phosphatase type 2A complex	protein phosphatase regulator activity
Ca1	8682204	33504088	Ca_22561	29381780	29386048	4268	chaperone DnaJ-domain protein, putative	-	-	-
Ca1	8682204	33504088	Ca_22560	29424186	29424695	509	pollen-specific leucine-rich repeat extensin-like protein 1	DNA integration	-	nucleic acid binding,zinc ion binding
Ca1	8682204	33504088	Ca_22559	29460261	29464455	4194	chaperone DnaJ-domain protein, putative	clathrin coat disassembly,clathrin-dependent endocytosis	cytoplasm,vesicle,intracellular membrane-bounded organelle	clathrin binding
Ca1	8682204	33504088	Ca_22558	29466729	29467436	707	transcription termination factor family protein	regulation of transcription, DNA-templated	-	double-stranded DNA binding
Ca1	8682204	33504088	Ca_22556	29505764	29506603	839	lipid phosphate phosphatase-like protein	dephosphorylation	integral component of membrane	phosphatidate phosphatase activity
Ca1	8682204	33504088	Ca_24379	29553502	29555039	1537	PREDICTED: uncharacterized protein LOC101494870	-	-	-
Ca1	8682204	33504088	Ca_24380	29564641	29567148	2507	myosin tail region-interacting protein MTI1-like	-	-	-
Ca1	8682204	33504088	Ca_24381	29589579	29589875	296	protein ENL-like	-	-	protein dimerization activity
Ca1	8682204	33504088	Ca_24382	29633617	29638175	4558	RNA-binding protein Nova-1-like isoform X3	-	integral component of membrane	RNA binding
Ca1	8682204	33504088	Ca_24383	29659472	29662818	3346	PREDICTED: uncharacterized protein LOC101503488	-	-	-
Ca1	8682204	33504088	Ca_24384	29713968	29714201	233	serine/threonine-protein phosphatase 7 long form homolog	-	-	-
Ca1	8682204	33504088	Ca_24385	29714256	29715662	1406	serine/threonine-protein phosphatase 7 long form homolog	-	-	-
Ca1	8682204	33504088	Ca_24386	29716971	29718152	1181	F-box protein	-	-	-
Ca1	8682204	33504088	Ca_24387	29774894	29776747	1853	PREDICTED: uncharacterized protein LOC105851200	-	-	-
Ca1	8682204	33504088	Ca_24388	29846966	29848261	1295	hypothetical protein L195_g008899	-	-	-
Ca1	8682204	33504088	Ca_24389	29887707	29887910	203	hypothetical protein MTR_2g084215	-	-	-
Ca1	8682204	33504088	Ca_24390	29893608	29895456	1848	TOX high mobility group box family member 4-like	-	-	-
Ca1	8682204	33504088	Ca_22470	30155922	30156272	350	transmembrane protein, putative	-	integral component of membrane	-
Ca1	8682204	33504088	Ca_22468	30224818	30228045	3227	nuclear transcription factor Y protein	-	nucleus	protein heterodimerization activity
Ca1	8682204	33504088	Ca_22467	30229771	30230562	791	protein MIZU-KUSSEI 1-like	-	-	-
Ca1	8682204	33504088	Ca_22466	30243757	30243975	218	---NA---	-	-	-
Ca1	8682204	33504088	Ca_22464	30320191	30320466	275	thermospermine synthase ACAULIS5-like	-	-	catalytic activity
Ca1	8682204	33504088	Ca_22463	30322188	30322463	275	thermospermine synthase ACAULIS5-like	-	-	catalytic activity
Ca1	8682204	33504088	Ca_22462	30335473	30342071	6598	DEAD-box ATP-dependent RNA helicase 27-like	-	-	RNA binding,helicase activity,ATP binding
Ca1	8682204	33504088	Ca_22460	30361705	30364950	3245	probable galacturonosyltransferase 10	pectin biosynthetic process,cell wall organization	Golgi membrane,integral component of membrane	polygalacturonate 4-alpha-galacturonosyltransferase activity
Ca1	8682204	33504088	Ca_22459	30417866	30418069	203	gag polyprotein	-	membrane	binding
Ca1	8682204	33504088	Ca_22458	30437660	30437815	155	---NA---	-	-	-
Ca1	8682204	33504088	Ca_22457	30481197	30483875	2678	PREDICTED: uncharacterized protein LOC101510094 isoform X2	-	-	-
Ca1	8682204	33504088	Ca_22455	30674220	30674633	413	major oleosin NAP-II-like	-	monolayer-surrounded lipid storage body,integral component of membrane	-
Ca1	8682204	33504088	Ca_22454	30740663	30743936	3273	serine carboxypeptidase-like 45	proteolysis	integral component of membrane	serine-type carboxypeptidase activity
Ca1	8682204	33504088	Ca_22452	30758345	30761096	2751	2-alkenal reductase (NADP(+)-dependent)-like	oxidation-reduction process	-	2-alkenal reductase [NAD(P)] activity
Ca1	8682204	33504088	Ca_22451	30764412	30765514	1102	pentatricopeptide repeat-containing protein At5g66520-like	-	-	-
Ca1	8682204	33504088	Ca_25832	30824179	30825997	1818	tetraspanin family protein	-	integral component of membrane	-
Ca1	8682204	33504088	Ca_25831	30840614	30841048	434	zinc finger, C3HC4 type (RING finger) protein	-	-	zinc ion binding
Ca1	8682204	33504088	Ca_25829	31017787	31018144	357	Ulp1 protease family, carboxy-terminal domain protein	-	membrane	peptidase activity
Ca1	8682204	33504088	Ca_25828	31036395	31037603	1208	PREDICTED: uncharacterized protein LOC105852536, partial	-	retrotransposon nucleocapsid	nucleic acid binding,zinc ion binding
Ca1	8682204	33504088	Ca_25826	31087247	31092815	5568	2-aminoethanethiol dioxygenase-like protein	oxidation-reduction process	-	oxidoreductase activity, acting on single donors with incorporation of molecular oxygen, incorporation of two atoms of oxygen
Ca1	8682204	33504088	Ca_25825	31100275	31100793	518	serine/threonine-protein phosphatase 7 long form homolog	-	-	-
Ca1	8682204	33504088	Ca_21845	31186694	31186918	224	gag polyprotein	-	membrane	nucleic acid binding,zinc ion binding
Ca1	8682204	33504088	Ca_21846	31197803	31198696	893	PREDICTED: uncharacterized protein LOC101508115	-	-	binding
Ca1	8682204	33504088	Ca_21847	31220339	31221158	819	cx9C motif-containing protein 4, mitochondrial	-	-	-
Ca1	8682204	33504088	Ca_21848	31240501	31242932	2431	strictosidine synthase	biosynthetic process	integral component of membrane	strictosidine synthase activity
Ca1	8682204	33504088	Ca_21849	31262741	31263289	548	E1 protein	-	nucleus	DNA binding
Ca1	8682204	33504088	Ca_21850	31270079	31270365	286	U3 small nucleolar RNA-associated protein 25-like	-	nucleus	-
Ca1	8682204	33504088	Ca_21851	31278664	31281680	3016	Ulp1 protease family, carboxy-terminal domain protein	-	-	-
Ca1	8682204	33504088	Ca_21852	31324569	31325576	1007	pentatricopeptide repeat-containing protein At2g44880-like	-	-	-
Ca1	8682204	33504088	Ca_21853	31333984	31334178	194	---NA---	-	-	-
Ca1	8682204	33504088	Ca_21854	31338409	31338765	356	phloem filament protein PP1	negative regulation of endopeptidase activity	-	cysteine-type endopeptidase inhibitor activity
Ca1	8682204	33504088	Ca_21855	31367533	31370213	2680	putative GPI-anchor transamidase	proteolysis,attachment of GPI anchor to protein	GPI-anchor transamidase complex	GPI-anchor transamidase activity,peptidase activity
Ca1	8682204	33504088	Ca_21856	31385632	31385987	355	Myb/SANT-like DNA-binding domain protein	-	-	DNA binding
Ca1	8682204	33504088	Ca_21857	31387445	31389571	2126	pentatricopeptide repeat-containing protein At4g30825, chloroplastic	regulation of cyclin-dependent protein serine/threonine kinase activity,regulation of transcription by RNA polymerase II	transcription factor TFIIH holo complex	-
Ca1	8682204	33504088	Ca_21858	31394593	31396538	1945	PREDICTED: polygalacturonase-like	carbohydrate metabolic process,cell wall organization	extracellular region,plant-type cell wall	polygalacturonase activity,galacturan 1,4-alpha-galacturonidase activity
Ca1	8682204	33504088	Ca_21859	31411520	31411882	362	endochitinase A-like	-	-	-
Ca1	8682204	33504088	Ca_21860	31453032	31453541	509	PREDICTED: uncharacterized protein LOC101495171 isoform X1	-	-	-
Ca1	8682204	33504088	Ca_21862	31492921	31495423	2502	Ulp1 protease family, carboxy-terminal domain protein	-	-	-
Ca1	8682204	33504088	Ca_21863	31499067	31500251	1184	hypothetical protein VIGAN_06130700	-	-	-
Ca1	8682204	33504088	Ca_21864	31510950	31512130	1180	PREDICTED: uncharacterized protein LOC101501116	-	-	binding
Ca1	8682204	33504088	Ca_21865	31527868	31537697	9829	serine protease SPPA, chloroplastic-like	signal peptide processing	integral component of membrane	peptidase activity
Ca1	8682204	33504088	Ca_21866	31550094	31550910	816	cell wall protein RBR3-like	-	retrotransposon nucleocapsid	nucleic acid binding,zinc ion binding
Ca1	8682204	33504088	Ca_21867	31553445	31554104	659	leguminosin group485 secreted peptide	-	integral component of membrane	-
Ca1	8682204	33504088	Ca_21868	31589885	31594653	4768	uridine 5'-monophosphate synthase	'de novo' pyrimidine nucleobase biosynthetic process,'de novo' UMP biosynthetic process	-	orotate phosphoribosyltransferase activity,orotidine-5'-phosphate decarboxylase activity
Ca1	8682204	33504088	Ca_28114	31661770	31662282	512	OBERON-like protein	multicellular organism development,transport of virus in host, cell to cell	nucleus	metal ion binding
Ca1	8682204	33504088	Ca_27004	31688303	31688638	335	pentatricopeptide repeat-containing protein At2g44880-like	-	-	-
Ca1	8682204	33504088	Ca_27005	31700645	31701375	730	ribonuclease DdI-like	RNA phosphodiester bond hydrolysis, endonucleolytic	-	RNA binding,ribonuclease T2 activity
Ca1	8682204	33504088	Ca_27006	31711655	31711951	296	predicted GPI-anchored protein 58	-	retrotransposon nucleocapsid	nucleic acid binding,zinc ion binding,protein dimerization activity
Ca1	8682204	33504088	Ca_27007	31745800	31746718	918	U3 small nucleolar RNA-associated protein 25-like	-	-	-
Ca1	8682204	33504088	Ca_26401	31837176	31840297	3121	Ulp1 protease family, carboxy-terminal domain protein	-	-	-
Ca1	8682204	33504088	Ca_26402	31842658	31843800	1142	hypothetical protein VIGAN_06130700	-	-	-
Ca1	8682204	33504088	Ca_26403	31861134	31861661	527	PREDICTED: putative protein TPRXL	-	-	-
Ca1	8682204	33504088	Ca_26404	31987401	31987958	557	uncharacterized protein LOC106770335	-	-	-
Ca1	8682204	33504088	Ca_26406	32083184	32088061	4877	PREDICTED: LOW QUALITY PROTEIN: uncharacterized protein LOC101504735, partial	DNA integration	-	nucleic acid binding
Ca1	8682204	33504088	Ca_26124	32121927	32122262	335	pentatricopeptide repeat-containing protein At2g44880-like	-	-	-
Ca1	8682204	33504088	Ca_26125	32134866	32138096	3230	Retrovirus-related Pol polyprotein from transposon TNT 1-94	DNA integration	retrotransposon nucleocapsid	nucleic acid binding,zinc ion binding
Ca1	8682204	33504088	Ca_26126	32187872	32188574	702	cytochrome P450 714A2-like	oxidation-reduction process	integral component of membrane	monooxygenase activity,iron ion binding,oxidoreductase activity, acting on paired donors, with incorporation or reduction of molecular oxygen,heme binding
Ca1	8682204	33504088	Ca_26128	32271123	32272455	1332	cytochrome P450 714A1-like	oxidation-reduction process	integral component of membrane	monooxygenase activity,iron ion binding,oxidoreductase activity, acting on paired donors, with incorporation or reduction of molecular oxygen,heme binding
Ca1	8682204	33504088	Ca_26129	32278738	32282710	3972	INO80 complex subunit C	chromatin remodeling	Ino80 complex	-
Ca1	8682204	33504088	Ca_26130	32287274	32288550	1276	hypothetical protein TSUD_292590	-	-	-
Ca1	8682204	33504088	Ca_26793	32349810	32350175	365	putative WEB family protein At1g65010, chloroplastic	ion transport	membrane	nucleotide binding,hydrolase activity,ion binding
Ca1	8682204	33504088	Ca_26794	32366029	32367371	1342	PREDICTED: uncharacterized protein LOC101491653	-	-	-
Ca1	8682204	33504088	Ca_26795	32417505	32418041	536	hypothetical protein VIGAN_08263200, partial	-	-	-
Ca1	8682204	33504088	Ca_19430	32785123	32786163	1040	eukaryotic aspartyl protease family protein	proteolysis	integral component of membrane	aspartic-type endopeptidase activity
Ca1	8682204	33504088	Ca_19431	32792779	32793132	353	---NA---	-	-	-
Ca1	8682204	33504088	Ca_19432	32890719	32892838	2119	PREDICTED: uncharacterized protein LOC101503488	-	-	-
Ca1	8682204	33504088	Ca_19433	32907184	32908017	833	dof zinc finger protein DOF5.4-like	regulation of transcription, DNA-templated	nucleus	DNA binding
Ca1	8682204	33504088	Ca_19434	32925872	32928136	2264	retrovirus-related Pol polyprotein from transposon TNT 1-94	DNA integration	retrotransposon nucleocapsid	nucleic acid binding,zinc ion binding
Ca1	8682204	33504088	Ca_19436	33040612	33040964	352	putative U6 snRNA-associated Sm-like protein LSm4	RNA processing,mRNA metabolic process	membrane	-
Ca1	8682204	33504088	Ca_19438	33103914	33104561	647	cell wall protein RBR3-like	-	-	-
Ca1	8682204	33504088	Ca_19442	33390739	33391377	638	pollen-specific leucine-rich repeat extensin-like protein 1	-	-	binding
Ca1	8682204	33504088	Ca_19443	33419236	33420027	791	endochitinase A-like	-	-	-
Ca1	8682204	33504088	Ca_19444	33424945	33425840	895	serine/threonine-protein phosphatase 7 long form homolog	-	-	-
Ca1	8682204	33504088	Ca_19445	33460254	33460619	365	---NA---	-	-	-
Ca1	8682204	33504088	Ca_19446	33496553	33496918	365	putative polyprotein	-	-	binding,peptidase activity
Ca1	8682204	33504088	Ca_02943	8680960	8683629	1425	receptor-like protein kinase	protein phosphorylation	integral component of membrane	protein serine/threonine kinase activity,ATP binding
Ca1	8682204	33504088	Ca_02942	8691608	8701817	10209	vacuolar cation/proton exchanger 2-like isoform X1	cellular calcium ion homeostasis,calcium ion transmembrane transport	plant-type vacuole membrane,integral component of membrane	calcium:proton antiporter activity
Ca1	8682204	33504088	Ca_02933	8763791	8772029	8238	pentatricopeptide repeat-containing protein At1g80880, mitochondrial	-	mitochondrion	-
Ca1	8682204	33504088	Ca_02929	8797828	8799628	1800	TP53RK-binding protein	-	nucleus	-
Ca1	8682204	33504088	Ca_02928	8803474	8818012	14538	multidrug resistance-associated protein ABC domain protein	transmembrane transport	integral component of membrane	ATP binding,ATPase activity, coupled to transmembrane movement of substances
Ca1	8682204	33504088	Ca_02922	8860994	8864340	3346	cinnamoyl-CoA reductase 1	-	-	catalytic activity,coenzyme binding
Ca1	8682204	33504088	Ca_02920	8878804	8882261	3457	SNAP receptor complex protein	ER to Golgi vesicle-mediated transport,protein transport	Golgi membrane,cis-Golgi network,integral component of membrane	-
Ca1	8682204	33504088	Ca_02917	8896363	8897687	1324	ribonuclease 3-like protein 1	-	-	RNA binding
Ca1	8682204	33504088	Ca_02909	8942093	8945993	3900	BRCA1-associated protein isoform X1	regulation of seed germination,protein ubiquitination	ubiquitin ligase complex	ubiquitin-protein transferase activity,zinc ion binding,hydrolase activity
Ca1	8682204	33504088	Ca_02905	8960035	8964661	4626	CTV.22, putative	regulation of transcription, DNA-templated	-	transcription coregulator activity
Ca1	8682204	33504088	Ca_02904	8968723	8979674	10951	transcription cofactor, putative	regulation of transcription, DNA-templated	-	transcription coregulator activity
Ca1	8682204	33504088	Ca_02902	8993528	8996005	2477	protein NUCLEAR FUSION DEFECTIVE 4	-	integral component of membrane	-
Ca1	8682204	33504088	Ca_02891	9058208	9064018	5810	molecular chaperone Hsp40/DnaJ family protein	protein folding,response to heat	chloroplast thylakoid membrane,chloroplast envelope	ATP binding,heat shock protein binding,metal ion binding,unfolded protein binding
Ca1	8682204	33504088	Ca_02889	9070957	9082283	11326	pre-mRNA-processing-splicing factor 8	mRNA splicing, via spliceosome	spliceosomal complex	U6 snRNA binding,U5 snRNA binding
Ca1	8682204	33504088	Ca_02877	9189736	9192159	2423	microsomal signal peptidase subunit	signal peptide processing	integral component of membrane	peptidase activity
Ca1	8682204	33504088	Ca_02858	9387359	9389312	1953	Grx4 family monothiol glutaredoxin	electron transport chain,cell redox homeostasis	mitochondrial matrix	protein binding,electron transfer activity,protein disulfide oxidoreductase activity,glutathione disulfide oxidoreductase activity,metal ion binding,2 iron, 2 sulfur cluster binding
Ca1	8682204	33504088	Ca_02851	9450395	9454426	4031	alpha/beta fold hydrolase	-	integral component of membrane	hydrolase activity
Ca1	8682204	33504088	Ca_02850	9466244	9474102	7858	plastidic ATP/ADP-transporter-like protein	ADP transport,ATP transport	integral component of membrane,chloroplast membrane	ATP:ADP antiporter activity,ATP binding
Ca1	8682204	33504088	Ca_02848	9484469	9490983	6514	drug resistance transporter-like ABC domain protein	-	integral component of membrane	ATP binding,ATPase activity
Ca1	8682204	33504088	Ca_02844	9534508	9538178	3670	cyclin-A2-4 isoform X1	-	nucleus	-
Ca1	8682204	33504088	Ca_02842	9551764	9555994	4230	D-glycerate 3-kinase	photorespiration,phosphorylation	chloroplast stroma,chloroplast envelope	glycerate kinase activity
Ca1	8682204	33504088	Ca_02840	9581206	9584890	3684	BRCT domain DNA repair protein	-	-	-
Ca1	8682204	33504088	Ca_02836	9615636	9618223	2587	coatomer subunit beta-like protein	intracellular protein transport,ER to Golgi vesicle-mediated transport,retrograde vesicle-mediated transport, Golgi to ER,intra-Golgi vesicle-mediated transport	COPI vesicle coat	-
Ca1	8682204	33504088	Ca_02835	9629093	9635997	6904	sulfate/bicarbonate/oxalate exchanger and transporter sat-1	proteolysis,sulfate transmembrane transport	integral component of membrane	cysteine-type endopeptidase activity,secondary active sulfate transmembrane transporter activity
Ca1	8682204	33504088	Ca_02831	9665099	9676159	11060	regulator of telomere elongation helicase-like protein	regulation of double-strand break repair via homologous recombination,DNA duplex unwinding,negative regulation of DNA recombination,telomeric loop disassembly,negative regulation of t-circle formation	nucleus	DNA binding,ATP-dependent DNA helicase activity,ATP binding,DNA polymerase binding
Ca1	8682204	33504088	Ca_02816	9764192	9767446	3254	RHO guanyl-nucleotide exchange factor	-	-	Rho guanyl-nucleotide exchange factor activity
Ca1	8682204	33504088	Ca_02811	9797283	9811310	14027	coiled-coil vesicle tethering protein, putative	-	nucleus,Golgi apparatus	-
Ca1	8682204	33504088	Ca_02810	9812889	9814300	1411	protein PLANT CADMIUM RESISTANCE 8	-	integral component of membrane	-
Ca1	8682204	33504088	Ca_02794	9926893	9928819	1926	dihydroflavonol reductase	sporopollenin biosynthetic process	-	catalytic activity,coenzyme binding
Ca1	8682204	33504088	Ca_02787	10005696	10011231	5535	NADP-dependent malic enzyme-like protein	oxidation-reduction process	-	malate dehydrogenase (decarboxylating) (NAD+) activity,metal ion binding,NAD binding
Ca1	8682204	33504088	Ca_02784	10035188	10044019	8831	MMS19 nucleotide excision repair-like protein	-	-	-
Ca1	8682204	33504088	Ca_02774	10140682	10143085	2403	CHUP1, putative	-	integral component of membrane	-
Ca1	8682204	33504088	Ca_02749	10304607	10308134	3527	ribonuclease III domain protein	RNA processing,RNA phosphodiester bond hydrolysis, endonucleolytic	-	ribonuclease III activity
Ca1	8682204	33504088	Ca_02740	10370829	10384202	13373	beta-galactosidase 17	carbohydrate metabolic process	vacuole,integral component of membrane	beta-galactosidase activity
Ca1	8682204	33504088	Ca_02732	10435000	10437520	2520	calmodulin-binding family protein	-	-	-
Ca1	8682204	33504088	Ca_02715	10550834	10552429	1595	threonine synthase-like protein	cellular amino acid metabolic process	-	threonine synthase activity,pyridoxal phosphate binding
Ca1	8682204	33504088	Ca_02712	10567227	10572113	4886	pentatricopeptide repeat-containing protein At3g57430, chloroplastic-like	microtubule severing	-	microtubule-severing ATPase activity
Ca1	8682204	33504088	Ca_02703	10628824	10634667	5843	protein NLP8-like	regulation of transcription, DNA-templated	nucleus	DNA binding
Ca1	8682204	33504088	Ca_02701	10649012	10650536	1524	peroxidase family protein	response to oxidative stress,hydrogen peroxide catabolic process,oxidation-reduction process,cellular oxidant detoxification	extracellular region	peroxidase activity,heme binding,metal ion binding
Ca1	8682204	33504088	Ca_02699	10665692	10669672	3980	transmembrane protein, putative	-	integral component of membrane	-
Ca1	8682204	33504088	Ca_02694	10695939	10699969	4030	DUF936 family protein	-	-	-
Ca1	8682204	33504088	Ca_02691	10714647	10722694	8047	electron transfer flavoprotein-ubiquinone oxidoreductase, mitochondrial	leucine catabolic process,response to absence of light	mitochondrion	-
Ca1	8682204	33504088	Ca_02689	10730406	10731567	1161	salt tolerance-like protein	regulation of transcription, DNA-templated,photomorphogenesis	nucleus	zinc ion binding
Ca1	8682204	33504088	Ca_02682	10777997	10782837	4840	PREDICTED: uncharacterized protein LOC101510515 isoform X5	-	-	-
Ca1	8682204	33504088	Ca_02677	10807899	10814908	7009	probable E3 ubiquitin-protein ligase ARI7	protein polyubiquitination,positive regulation of proteasomal ubiquitin-dependent protein catabolic process	ubiquitin ligase complex,cytoplasm	ubiquitin conjugating enzyme binding,ubiquitin protein ligase activity,metal ion binding,ligase activity
Ca1	8682204	33504088	Ca_02669	10893968	10896585	2617	ETHYLENE INSENSITIVE 3-like 3 protein	regulation of transcription, DNA-templated,ethylene-activated signaling pathway,cellular response to iron ion	nucleus	DNA binding,DNA-binding transcription factor activity
Ca1	8682204	33504088	Ca_02652	11074732	11076139	1407	zinc finger protein WIP2-like	regulation of gene expression	nucleus	nucleic acid binding
Ca1	8682204	33504088	Ca_02647	11105453	11116902	11449	xanthine dehydrogenase/oxidase	electron transport chain	-	iron ion binding,electron transfer activity,2 iron, 2 sulfur cluster binding,FAD binding
Ca1	8682204	33504088	Ca_02643	11156189	11160059	3870	aluminum-activated citrate transporter	drug transmembrane transport	integral component of membrane	drug transmembrane transporter activity,antiporter activity
Ca1	8682204	33504088	Ca_02641	11171510	11174405	2895	DUF3527 domain protein	-	-	-
Ca1	8682204	33504088	Ca_02639	11185291	11191195	5904	myosin-14 isoform X2	-	-	-
Ca1	8682204	33504088	Ca_02634	11219682	11223272	3590	chaperone DnaJ domain protein	-	-	-
Ca1	8682204	33504088	Ca_02623	11318987	11321665	2678	Rab5-interacting protein	-	integral component of membrane	-
Ca1	8682204	33504088	Ca_02620	11336495	11337838	1343	expansin A10	plant-type cell wall organization	extracellular region,cell wall,membrane	-
Ca1	8682204	33504088	Ca_02615	11385433	11387247	1814	outer envelope pore protein 16, chloroplastic	amino acid transmembrane transport,protein import into chloroplast stroma	chloroplast outer membrane	amino acid transmembrane transporter activity
Ca1	8682204	33504088	Ca_02603	11484194	11485544	1350	probable prolyl 4-hydroxylase 3	-	-	ion binding
Ca1	8682204	33504088	Ca_02592	11565766	11568295	2529	PREDICTED: uncharacterized protein LOC101489778	-	integral component of membrane	-
Ca1	8682204	33504088	Ca_02589	11582116	11587013	4897	monofunctional riboflavin biosynthesis protein RIBA 3, chloroplastic	riboflavin biosynthetic process	-	GTP cyclohydrolase II activity,3,4-dihydroxy-2-butanone-4-phosphate synthase activity
Ca1	8682204	33504088	Ca_02586	11596886	11605400	8514	NDX1 homeobox protein	flower development	nucleus	single-stranded DNA binding
Ca1	8682204	33504088	Ca_02576	11756969	11767469	10500	phototropin-2 protein	phosphorelay signal transduction system,signal transduction by protein phosphorylation	intracellular	phosphorelay sensor kinase activity,ATP binding
Ca1	8682204	33504088	Ca_02566	11842690	11847658	4968	4-coumarate:CoA ligase-like protein	-	integral component of membrane	ligase activity
Ca1	8682204	33504088	Ca_02564	11876076	11879485	3409	ABC transporter F family member 1-like	-	-	ATP binding,ATPase activity
Ca1	8682204	33504088	Ca_02552	12025002	12031074	6072	helicase MOM1	chromatin silencing	-	helicase activity,metal ion binding
Ca1	8682204	33504088	Ca_02540	12155870	12163219	7349	SIT4 phosphatase-associated family protein	-	-	-
Ca1	8682204	33504088	Ca_02539	12168544	12174317	5773	class III homeodomain leucine zipper protein	-	nucleus	DNA binding,lipid binding
Ca1	8682204	33504088	Ca_02536	12204397	12208316	3919	putative pentatricopeptide repeat-containing protein At3g08820	-	integral component of membrane	zinc ion binding
Ca1	8682204	33504088	Ca_02531	12236253	12239683	3430	probable serine/threonine-protein kinase PBL28	protein phosphorylation	integral component of membrane	protein kinase activity,ATP binding
Ca1	8682204	33504088	Ca_02525	12286482	12290738	4256	serine/threonine-protein kinase GRIK1-like	protein phosphorylation,intracellular signal transduction	cytoplasm	protein serine/threonine kinase activity,ATP binding
Ca1	8682204	33504088	Ca_02516	12333559	12337552	3993	auxin response factor-like protein	regulation of transcription, DNA-templated,auxin-activated signaling pathway	nucleus	DNA binding
Ca1	8682204	33504088	Ca_02512	12386158	12388324	2166	allergen gly M Bd 28 kDa protein	-	-	nutrient reservoir activity
Ca1	8682204	33504088	Ca_02504	12474678	12484936	10258	V-type proton ATPase subunit a1	ATP hydrolysis coupled proton transport	vacuolar proton-transporting V-type ATPase, V0 domain,integral component of membrane	proton transmembrane transporter activity,hydrolase activity
Ca1	8682204	33504088	Ca_02500	12512187	12522640	10453	RNA-binding (RRM/RBD/RNP motif) family protein	protein ubiquitination	CCR4-NOT complex	RNA binding,ubiquitin-protein transferase activity
Ca1	8682204	33504088	Ca_02499	12530181	12533911	3730	AP2-like ethylene-responsive transcription factor	regulation of transcription, DNA-templated	nucleus	DNA binding,DNA-binding transcription factor activity
Ca1	8682204	33504088	Ca_02495	12596400	12601623	5223	MAP kinase kinase kinase-like protein	protein phosphorylation	-	protein kinase activity,ATP binding
Ca1	8682204	33504088	Ca_02479	12729872	12733093	3221	protein trichome birefringence-like 39	-	-	-
Ca1	8682204	33504088	Ca_02472	12794098	12797067	2969	bZIP family transcription factor	regulation of transcription, DNA-templated	-	DNA-binding transcription factor activity
Ca1	8682204	33504088	Ca_02458	12877494	12878162	668	protein-lysine methyltransferase METTL21D	methylation	-	methyltransferase activity
Ca1	8682204	33504088	Ca_14068	13035884	13047055	11171	phospholipid-transporting ATPase 2	phospholipid translocation	endosome,trans-Golgi network,plasma membrane,plasmodesma,integral component of membrane	magnesium ion binding,phospholipid-translocating ATPase activity,ATP binding
Ca1	8682204	33504088	Ca_14071	13072695	13079945	7250	transmembrane E3 ubiquitin-protein ligase 1-like isoform X1	-	integral component of membrane	zinc ion binding,ligase activity
Ca1	8682204	33504088	Ca_14077	13163429	13173008	9579	two pore calcium channel protein, putative	seed germination,regulation of stomatal movement,calcium-mediated signaling,calcium ion transmembrane transport,regulation of jasmonic acid biosynthetic process	plant-type vacuole,vacuolar membrane,Golgi apparatus,integral component of membrane	voltage-gated calcium channel activity,calcium ion binding,identical protein binding
Ca1	8682204	33504088	Ca_14084	13219587	13222056	2469	PPR containing plant protein	-	-	-
Ca1	8682204	33504088	Ca_14088	13252952	13258123	5171	lectin receptor kinase	protein phosphorylation	integral component of membrane	protein kinase activity,ATP binding,carbohydrate binding
Ca1	8682204	33504088	Ca_14095	13335915	13339219	3304	peroxisomal membrane 22 kDa (Mpv17/PMP22) family protein	-	integral component of membrane	-
Ca1	8682204	33504088	Ca_14108	13430974	13440008	9034	vacuolar sorting-associated-like protein	intracellular protein transport,vesicle-mediated transport	intracellular	-
Ca1	8682204	33504088	Ca_14121	13549143	13552237	3094	kinesin-like protein KIF19 isoform X2	microtubule-based movement	microtubule	microtubule motor activity,ATP binding,microtubule binding
Ca1	8682204	33504088	Ca_14123	13565240	13567887	2647	cytochrome b6-f complex iron-sulfur subunit, chloroplastic	photosynthesis,electron transport chain	chloroplast thylakoid membrane,integral component of membrane	plastoquinol--plastocyanin reductase activity,electron transporter, transferring electrons within cytochrome b6/f complex of photosystem II activity,metal ion binding,2 iron, 2 sulfur cluster binding
Ca1	8682204	33504088	Ca_14128	13613359	13615791	2432	universal stress family protein	-	-	-
Ca1	8682204	33504088	Ca_14148	13827188	13830052	2864	zinc finger protein CONSTANS-LIKE 12	-	nucleus	-
Ca1	8682204	33504088	Ca_07133	13970865	13977514	6649	choline/ethanolaminephosphotransferase 1	phospholipid biosynthetic process	integral component of membrane	phosphotransferase activity, for other substituted phosphate groups
Ca1	8682204	33504088	Ca_07131	13989609	13994431	4822	homeobox-leucine zipper protein HDG2	regulation of transcription, DNA-templated	nucleus	lipid binding,sequence-specific DNA binding
Ca1	8682204	33504088	Ca_07121	14122825	14125023	2198	autophagy-related protein 8C	autophagy,cellular response to nitrogen starvation	cytoplasm	-
Ca1	8682204	33504088	Ca_07112	14233203	14238301	5098	cellulose synthase H1-like protein	cellulose biosynthetic process,cell wall organization	integral component of membrane	cellulose synthase (UDP-forming) activity
Ca1	8682204	33504088	Ca_07109	14253537	14257490	3953	hydroperoxide lyase	oxidation-reduction process	-	monooxygenase activity,iron ion binding,oxidoreductase activity, acting on paired donors, with incorporation or reduction of molecular oxygen,lyase activity,heme binding
Ca1	8682204	33504088	Ca_07103	14301150	14303361	2211	fasciclin-like arabinogalactan protein 15	-	-	-
Ca1	8682204	33504088	Ca_07100	14343362	14353180	9818	ubiquitin carboxyl-terminal hydrolase 8	ubiquitin-dependent protein catabolic process,protein deubiquitination	-	thiol-dependent ubiquitinyl hydrolase activity
Ca1	8682204	33504088	Ca_07077	14576608	14583867	7259	NAC transcription factor-like protein	regulation of transcription, DNA-templated	nucleus,integral component of membrane	DNA binding
Ca1	8682204	33504088	Ca_07073	14611481	14615211	3730	protein phosphatase 1 regulatory subunit SDS22	phosphorylation	-	kinase activity
Ca1	8682204	33504088	Ca_07070	14630749	14632165	1416	plant integral membrane protein	cell-cell junction assembly,cell wall modification	plasma membrane,integral component of membrane,Casparian strip	protein homodimerization activity,4 iron, 4 sulfur cluster binding
Ca1	8682204	33504088	Ca_07045	14872773	14878238	5465	fatty acyl-CoA reductase 3-like	lipid metabolic process,oxidation-reduction process	-	fatty-acyl-CoA reductase (alcohol-forming) activity,alcohol-forming fatty acyl-CoA reductase activity
Ca1	8682204	33504088	Ca_07040	14920371	14927244	6873	peptidyl-prolyl cis-trans isomerase CYP71 isoform X1	protein peptidyl-prolyl isomerization,protein folding	-	peptidyl-prolyl cis-trans isomerase activity
Ca1	8682204	33504088	Ca_07037	14956805	14962098	5293	transcriptional activator	-	-	-
Ca1	8682204	33504088	Ca_07034	15006527	15014116	7589	nucleobase-ascorbate transporter 12-like	hypoxanthine transport,cation transmembrane transport,adenine import across plasma membrane,guanine import across plasma membrane,uracil import across plasma membrane	plasma membrane,integral component of membrane	adenine transmembrane transporter activity,guanine transmembrane transporter activity,uracil transmembrane transporter activity,solute:cation symporter activity
Ca1	8682204	33504088	Ca_07031	15040215	15046367	6152	transcriptional activator DEMETER-like	DNA repair	-	catalytic activity,4 iron, 4 sulfur cluster binding
Ca1	8682204	33504088	Ca_07029	15056741	15060750	4009	MORN domain protein	-	-	-
Ca1	8682204	33504088	Ca_07020	15136441	15144119	7678	DDT domain-containing protein PTM-like isoform X1	-	-	metal ion binding
Ca1	8682204	33504088	Ca_07019	15146026	15160086	14060	AP-2 complex subunit alpha-1-like	intracellular protein transport,clathrin-dependent endocytosis	clathrin-coated pit,clathrin adaptor complex	clathrin adaptor activity
Ca1	8682204	33504088	Ca_07012	15218641	15221775	3134	serine/threonine-protein kinase spk-1-like	spliceosomal complex assembly,protein phosphorylation,intracellular signal transduction,regulation of mRNA processing	nucleus,cytoplasm	protein serine/threonine kinase activity,ATP binding
Ca1	8682204	33504088	Ca_07002	15314930	15321026	6096	increased dna methylation 1	positive regulation of transcription by RNA polymerase II	nucleus	RNA polymerase II regulatory region sequence-specific DNA binding,chromatin binding,histone binding,metal ion binding
Ca1	8682204	33504088	Ca_06998	15368187	15373817	5630	DUF2146 family protein	nuclear-transcribed mRNA catabolic process, nonsense-mediated decay	-	-
Ca1	8682204	33504088	Ca_06985	15572089	15597473	25384	DUF1685 family protein	-	-	-
Ca1	8682204	33504088	Ca_06983	15610148	15614693	4545	ras-related protein Rab11D	intracellular protein transport,response to auxin,Rab protein signal transduction,cell wall biogenesis	endosome,plasma membrane	GTPase activity,GTP binding
Ca1	8682204	33504088	Ca_06971	15759825	15768552	8727	protein disulfide-isomerase 5-3	ER to Golgi vesicle-mediated transport,retrograde vesicle-mediated transport, Golgi to ER,cell redox homeostasis	endoplasmic reticulum,integral component of membrane	isomerase activity
Ca1	8682204	33504088	Ca_06964	15862451	15882571	20120	gibberellin 2-beta-dioxygenase 8-like	response to salt stress,gibberellin metabolic process,oxidation-reduction process	-	metal ion binding,C-20 gibberellin 2-beta-dioxygenase activity
Ca1	8682204	33504088	Ca_06959	15936037	15944797	8760	breast carcinoma amplified sequence 3 protein	-	-	-
Ca1	8682204	33504088	Ca_06958	15955821	15961103	5282	CAZy family GT8 glycosyltransferase	pectin biosynthetic process,cell wall organization	Golgi membrane,integral component of membrane	polygalacturonate 4-alpha-galacturonosyltransferase activity
Ca1	8682204	33504088	Ca_06951	16005395	16010064	4669	formin-like 2 domain protein	-	integral component of membrane	-
Ca1	8682204	33504088	Ca_06946	16037732	16041947	4215	probable leucine-rich repeat receptor-like serine/threonine-protein kinase At5g15730	protein phosphorylation	integral component of membrane	protein kinase activity,ATP binding
Ca1	8682204	33504088	Ca_06937	16184624	16187533	2909	Indole-3-acetic acid-amido synthetase GH3.6	-	-	-
Ca1	8682204	33504088	Ca_06928	16347145	16359120	11975	tRNA (guanine(37)-N1)-methyltransferase 1	tRNA methylation	nucleus,mitochondrial matrix	tRNA (guanine(37)-N(1))-methyltransferase activity
Ca1	8682204	33504088	Ca_06920	16445636	16452238	6602	double-strand break repair protein MRE11	double-strand break repair,nucleic acid phosphodiester bond hydrolysis	Mre11 complex	endonuclease activity,3'-5' exonuclease activity,manganese ion binding
Ca1	8682204	33504088	Ca_06917	16465359	16466381	1022	chloroplast chlorophyll-a/b binding protein	response to herbicide,response to high light intensity,response to abscisic acid,photosynthesis, light harvesting in photosystem II,regulation of stomatal movement,protein-chromophore linkage	photosystem I,photosystem II,chloroplast thylakoid membrane,integral component of membrane	structural molecule activity,chlorophyll binding,protein domain specific binding
Ca1	8682204	33504088	Ca_06910	16546515	16548137	1622	PREDICTED: uncharacterized protein LOC101503778	-	integral component of membrane	-
Ca1	8682204	33504088	Ca_06904	16604238	16618113	13875	trafficking protein particle complex subunit-like protein	cell plate assembly	trans-Golgi network	-
Ca1	8682204	33504088	Ca_06894	16743507	16745504	1997	PREDICTED: uncharacterized protein LOC101507854	-	integral component of membrane	-
Ca1	8682204	33504088	Ca_06893	16788607	16794024	5417	transducin/WD-like repeat-protein	-	-	-
Ca1	8682204	33504088	Ca_06883	16890920	16895389	4469	glycoside hydrolase family 1 protein	carbohydrate metabolic process	-	beta-glucosidase activity
Ca1	8682204	33504088	Ca_06872	16971306	16975556	4250	probable ubiquitin-conjugating enzyme E2 26 isoform X1	-	-	-
Ca1	8682204	33504088	Ca_06867	17004868	17008267	3399	DUF616 family protein	ceramide metabolic process	integral component of membrane	hydrolase activity, acting on carbon-nitrogen (but not peptide) bonds, in linear amides
Ca1	8682204	33504088	Ca_06866	17022732	17028404	5672	probable serine/threonine-protein kinase At1g54610	protein phosphorylation	-	protein kinase activity,ATP binding
Ca1	8682204	33504088	Ca_22772	17202382	17203805	1423	NADH dehydrogenase [ubiquinone] 1 alpha subcomplex subunit 2-like	-	mitochondrial respiratory chain complex I	-
Ca1	8682204	33504088	Ca_22780	17309074	17322091	13017	PH-interacting protein isoform X1	regulation of transcription, DNA-templated,response to hormone	nucleus	DNA binding
Ca1	8682204	33504088	Ca_22784	17349806	17351242	1436	outer envelope pore protein	amino acid transmembrane transport	integral component of chloroplast outer membrane	amino acid transmembrane transporter activity
Ca1	8682204	33504088	Ca_22785	17353494	17396715	43221	serine/threonine-protein phosphatase 4 regulatory subunit 3 isoform X1	-	-	-
Ca1	8682204	33504088	Ca_22786	17398580	17400877	2297	GTP-binding protein SAR1A	positive regulation of protein exit from endoplasmic reticulum,regulation of COPII vesicle coating	endoplasmic reticulum exit site,Golgi apparatus,COPII vesicle coat	GTP binding,GTPase activity
Ca1	8682204	33504088	Ca_14781	17546814	17547335	521	PREDICTED: extensin-3	-	integral component of membrane	-
Ca1	8682204	33504088	Ca_14772	17612429	17613387	958	major allergen Pru ar 1-like	defense response	-	-
Ca1	8682204	33504088	Ca_14761	17759240	17764333	5093	mono/di-acylglycerol lipase, amino-terminal	lipid catabolic process	-	hydrolase activity
Ca1	8682204	33504088	Ca_14759	17769372	17787074	17702	phospholipase D zeta 1	phosphatidic acid biosynthetic process,lipid catabolic process,inositol lipid-mediated signaling	intracellular	phospholipase D activity,N-acylphosphatidylethanolamine-specific phospholipase D activity
Ca1	8682204	33504088	Ca_14756	17856933	17858778	1845	transcription initiation factor TFIID subunit 13	translational initiation,regulation of transcription by RNA polymerase II	transcription factor TFIID complex	DNA binding,translation initiation factor activity,transcription coregulator activity,protein heterodimerization activity
Ca1	8682204	33504088	Ca_14738	18036481	18044392	7911	putative E3 ubiquitin-protein ligase LIN-1	signal transduction	-	ligase activity
Ca1	8682204	33504088	Ca_14733	18100745	18106024	5279	ubiquitin-like-specific protease ESD4-like protein	proteolysis	-	cysteine-type peptidase activity
Ca1	8682204	33504088	Ca_14729	18135120	18147054	11934	isoleucine-tRNA ligase	isoleucyl-tRNA aminoacylation,aminoacyl-tRNA metabolism involved in translational fidelity	cytoplasm	tRNA binding,aminoacyl-tRNA editing activity,isoleucine-tRNA ligase activity,ATP binding
Ca1	8682204	33504088	Ca_14728	18149064	18154851	5787	histone-arginine methyltransferase, putative	protein methylation	-	methyltransferase activity
Ca1	8682204	33504088	Ca_14720	18251354	18257863	6509	synaptobrevin-like protein	vesicle-mediated transport	integral component of membrane	-
Ca1	8682204	33504088	Ca_14719	18268075	18269844	1769	hypothetical protein L195_g041669, partial	-	-	-
Ca1	8682204	33504088	Ca_24228	18496684	18499111	2427	PREDICTED: uncharacterized protein LOC101502595	mitochondrial respiratory chain complex I assembly	mitochondrion	-
Ca1	8682204	33504088	Ca_17389	18593949	18596591	2642	isoflavone 3'-hydroxylase-like	oxidation-reduction process	endoplasmic reticulum membrane,integral component of membrane	iron ion binding,heme binding,isoflavone 3'-hydroxylase activity
Ca1	8682204	33504088	Ca_17387	18657678	18661625	3947	isoflavone 3'-hydroxylase-like	oxidation-reduction process	endoplasmic reticulum membrane,integral component of membrane	iron ion binding,heme binding,isoflavone 3'-hydroxylase activity
Ca1	8682204	33504088	Ca_17380	18757501	18766642	9141	plastid transcriptionally active 14 protein	response to light stimulus,chloroplast organization,thylakoid membrane organization,peptidyl-lysine monomethylation,plastid transcription	plastid-encoded plastid RNA polymerase complex,plastid chromosome,chloroplast thylakoid	protein-lysine N-methyltransferase activity
Ca1	8682204	33504088	Ca_17379	18775749	18780428	4679	Mo-molybdopterin cofactor sulfurase	-	-	catalytic activity,molybdenum ion binding,pyridoxal phosphate binding
Ca1	8682204	33504088	Ca_17371	18890080	18892268	2188	polygalacturonase QRT3	-	-	polygalacturonase activity
Ca1	8682204	33504088	Ca_17369	18901964	18907529	5565	protein TRIGALACTOSYLDIACYLGLYCEROL 4, chloroplastic-like	-	-	-
Ca1	8682204	33504088	Ca_17367	18919577	18924362	4785	choline-phosphate cytidylyltransferase	biosynthetic process	-	nucleotidyltransferase activity
Ca1	8682204	33504088	Ca_17362	18967264	18973256	5992	PREDICTED: uncharacterized protein LOC101500691	-	-	-
Ca1	8682204	33504088	Ca_17357	19052723	19055307	2584	ATP-dependent zinc metalloprotease FTSH 8, chloroplastic	proteolysis	integral component of membrane	metalloendopeptidase activity,ATP binding,zinc ion binding
Ca1	8682204	33504088	Ca_17341	19348823	19349688	865	galactose oxidase/kelch repeat protein	receptor-mediated endocytosis	membrane	scavenger receptor activity
Ca1	8682204	33504088	Ca_08867	19539067	19548729	9662	actin filament bundling protein P-115-ABP	actin filament bundle assembly	-	actin filament binding
Ca1	8682204	33504088	Ca_08847	19900304	19908275	7971	A49-like RNA polymerase I associated factor	transcription, DNA-templated	nucleus	DNA binding,DNA-directed 5'-3' RNA polymerase activity
Ca1	8682204	33504088	Ca_08843	20004320	20007600	3280	transmembrane protein, putative	ERAD pathway	endoplasmic reticulum,plasma membrane,integral component of membrane	-
Ca1	8682204	33504088	Ca_08841	20019284	20024391	5107	clathrin assembly plant-like protein	clathrin coat assembly	clathrin-coated vesicle	1-phosphatidylinositol binding,clathrin binding
Ca1	8682204	33504088	Ca_08835	20070196	20071323	1127	poly(rC)-binding-like protein	-	-	RNA binding
Ca1	8682204	33504088	Ca_08834	20073672	20095301	21629	DNA ligase 4 isoform X2	DNA replication,nucleotide-excision repair, DNA gap filling,double-strand break repair via nonhomologous end joining,DNA recombination,DNA ligation involved in DNA repair,DNA biosynthetic process	DNA ligase IV complex	DNA binding,DNA ligase (ATP) activity,ATP binding
Ca1	8682204	33504088	Ca_22120	21576840	21579543	2703	hypothetical protein VIGAN_08277400	-	-	-
Ca1	8682204	33504088	Ca_22116	21736230	21751877	15647	PREDICTED: uncharacterized protein LOC101489992 isoform X2	-	-	-
Ca1	8682204	33504088	Ca_22107	21916948	21934890	17942	calcium-transporting ATPase 8, plasma membrane-type	calcium ion transmembrane transport,ATP hydrolysis coupled cation transmembrane transport	integral component of plasma membrane	calcium-transporting ATPase activity,calmodulin binding,ATP binding
Ca1	8682204	33504088	Ca_22106	21935801	21938787	2986	GDP-fucose protein O-fucosyltransferase	fucose metabolic process,pectin biosynthetic process,cell wall organization	Golgi membrane,integral component of membrane	transferase activity, transferring glycosyl groups
Ca1	8682204	33504088	Ca_22102	21983939	21988132	4193	auxin efflux carrier family transporter	transmembrane transport,auxin efflux	integral component of membrane	auxin efflux transmembrane transporter activity
Ca1	8682204	33504088	Ca_20633	22231522	22236394	4872	PREDICTED: uncharacterized protein LOC101498984 isoform X2	-	integral component of membrane	-
Ca1	8682204	33504088	Ca_20631	22298307	22299525	1218	serine/threonine-protein phosphatase 7 long form homolog	-	-	-
Ca1	8682204	33504088	Ca_20629	22343423	22350469	7046	WD-40 repeat-containing protein MSI4	histone acetylation	nucleus	histone acetyltransferase activity
Ca1	8682204	33504088	Ca_20628	22363269	22384547	21278	receptor-like serine/threonine-protein kinase ALE2 isoform X5	protein phosphorylation	integral component of membrane	protein kinase activity,ATP binding
Ca1	8682204	33504088	Ca_20622	22477060	22481203	4143	cytokinin dehydrogenase 2-like	cytokinin metabolic process,oxidation-reduction process	-	cytokinin dehydrogenase activity,FAD binding
Ca1	8682204	33504088	Ca_20618	22623628	22628146	4518	cytokinin dehydrogenase 3-like	cytokinin metabolic process,oxidation-reduction process	integral component of membrane	cytokinin dehydrogenase activity,FAD binding
Ca1	8682204	33504088	Ca_22361	23298031	23301863	3832	serine/threonine-protein kinase At5g01020-like	protein phosphorylation	-	protein kinase activity,ATP binding
Ca1	8682204	33504088	Ca_22364	23347078	23354835	7757	tubulin-tyrosine ligase family protein	cellular protein modification process	chloroplast	ATP binding,ligase activity
Ca1	8682204	33504088	Ca_22365	23377911	23381054	3143	putative gag/pol polyprotein	DNA integration	retrotransposon nucleocapsid	nucleic acid binding,zinc ion binding
Ca1	8682204	33504088	Ca_19313	23541182	23544091	2909	PREDICTED: uncharacterized protein LOC101503488	-	-	-
Ca1	8682204	33504088	Ca_19311	23560113	23564130	4017	protein LAZ1 homolog 2	-	integral component of membrane	-
Ca1	8682204	33504088	Ca_19307	23607050	23609937	2887	light-harvesting complex I chlorophyll A/B-binding protein	photosynthesis, light harvesting,protein-chromophore linkage	photosystem I,photosystem II,chloroplast thylakoid membrane,integral component of membrane	chlorophyll binding
Ca1	8682204	33504088	Ca_19304	23674718	23675737	1019	pectin lyase superfamily protein	carbohydrate metabolic process,cell wall organization	extracellular region,integral component of membrane	polygalacturonase activity,lyase activity
Ca1	8682204	33504088	Ca_19300	23732147	23752917	20770	serine/threonine-protein phosphatase 7 long form homolog	-	-	-
Ca1	8682204	33504088	Ca_19282	24261152	24265104	3952	hypothetical protein VIGAN_08277400	-	-	-
Ca1	8682204	33504088	Ca_18333	24722783	24724991	2208	serine/threonine-protein phosphatase 7 long form homolog	-	-	-
Ca1	8682204	33504088	Ca_18327	24821394	24823296	1902	C6HC-type zinc finger RING/U-box protein	protein ubiquitination	integral component of membrane	ubiquitin-protein transferase activity,ligase activity,metal ion binding
Ca1	8682204	33504088	Ca_18324	24865901	24872377	6476	dnaJ protein ERDJ2A-like	SRP-dependent cotranslational protein targeting to membrane,posttranslational protein targeting to membrane, translocation	integral component of endoplasmic reticulum membrane,Sec62/Sec63 complex	protein transporter activity
Ca1	8682204	33504088	Ca_18313	25076237	25088874	12637	pectinesterase/pectinesterase inhibitor PPE8B-like	cell wall modification,pectin catabolic process	extracellular region,cell wall	pectinesterase activity,aspartyl esterase activity
Ca1	8682204	33504088	Ca_18305	25197307	25225828	28521	sucrose synthase	sucrose metabolic process	-	sucrose synthase activity
Ca1	8682204	33504088	Ca_18299	25346006	25347187	1181	predicted GPI-anchored protein 58	-	retrotransposon nucleocapsid	protein dimerization activity
Ca1	8682204	33504088	Ca_25076	25410966	25411626	660	PREDICTED: uncharacterized protein LOC101497792 isoform X1	-	integral component of membrane	-
Ca1	8682204	33504088	Ca_25078	25444263	25447960	3697	WRKY family transcription factor	regulation of transcription, DNA-templated	nucleus	DNA-binding transcription factor activity,sequence-specific DNA binding
Ca1	8682204	33504088	Ca_18578	25702608	25709091	6483	CBL-interacting serine/threonine-protein kinase 1-like isoform X1	protein phosphorylation,signal transduction	-	protein serine/threonine kinase activity,ATP binding
Ca1	8682204	33504088	Ca_18586	25862490	25870707	8217	probable sugar phosphate/phosphate translocator At3g17430	-	integral component of membrane	nucleotidyltransferase activity
Ca1	8682204	33504088	Ca_18604	26355402	26363601	8199	vacuolar protein sorting-associated protein 2 homolog 2	septum digestion after cytokinesis,protein transport,endosome transport via multivesicular body sorting pathway,late endosome to vacuole transport	ESCRT III complex,multivesicular body	-
Ca1	8682204	33504088	Ca_18607	26392723	26395265	2542	PREDICTED: uncharacterized protein LOC101503488	-	-	-
Ca1	8682204	33504088	Ca_18614	26571582	26575159	3577	Ulp1 protease family, carboxy-terminal domain protein	-	integral component of membrane	ADP binding
Ca1	8682204	33504088	Ca_20286	26803594	26804802	1208	plasma membrane-associated cation-binding protein 1-like	-	anchored component of plasma membrane	-
Ca1	8682204	33504088	Ca_20292	26918074	26920124	2050	PREDICTED: uncharacterized protein LOC101489875	-	-	-
Ca1	8682204	33504088	Ca_20294	26945899	26953427	7528	PREDICTED: cullin-1-like	ubiquitin-dependent protein catabolic process,protein ubiquitination	cullin-RING ubiquitin ligase complex	ubiquitin protein ligase binding,ubiquitin protein ligase activity
Ca1	8682204	33504088	Ca_20299	27012752	27025275	12523	sucrose nonfermenting 4-like protein isoform X1	-	-	-
Ca1	8682204	33504088	Ca_25067	27557331	27564126	6795	pleckstrin-like (PH) and lipid-binding START domain protein	-	-	lipid binding
Ca1	8682204	33504088	Ca_25073	27658440	27697168	38728	protein ENHANCED DISEASE RESISTANCE 2-like isoform X2	-	-	lipid binding
Ca1	8682204	33504088	Ca_18523	28062650	28088974	26324	vacuolar protein sorting-associated protein 54, chloroplastic	retrograde transport, endosome to Golgi	cytosol	-
Ca1	8682204	33504088	Ca_18521	28126458	28168032	41574	187-kDa microtubule-associated protein AIR9	-	-	-
Ca1	8682204	33504088	Ca_18517	28257529	28264092	6563	cation-chloride cotransporter	cell volume homeostasis,potassium ion import,chloride ion homeostasis,potassium ion homeostasis,chloride transmembrane transport	integral component of membrane	potassium:chloride symporter activity
Ca1	8682204	33504088	Ca_18516	28339833	28350805	10972	DUF630 family protein	-	-	-
Ca1	8682204	33504088	Ca_18515	28376088	28379857	3769	RNA recognition motif	phosphorylation	-	RNA binding,kinase activity
Ca1	8682204	33504088	Ca_18514	28391934	28409559	17625	regulator of nonsense transcripts-like protein	nuclear-transcribed mRNA catabolic process, nonsense-mediated decay,translational initiation	-	translation initiation factor activity
Ca1	8682204	33504088	Ca_18506	28472118	28480982	8864	inositol transporter 4	transmembrane transport	integral component of membrane	transmembrane transporter activity
Ca1	8682204	33504088	Ca_18505	28523538	28525328	1790	PREDICTED: uncharacterized protein LOC105852746	-	-	-
Ca1	8682204	33504088	Ca_18504	28601886	28606646	4760	probable inositol transporter 2	proton transmembrane transport,glucose transmembrane transport	integral component of plasma membrane	carbohydrate:proton symporter activity,glucose transmembrane transporter activity
Ca1	8682204	33504088	Ca_18497	28785814	28789749	3935	endoplasmic reticulum oxidoreductin-1-like	protein maturation,oxidation-reduction process	endoplasmic reticulum membrane,integral component of membrane	protein disulfide isomerase activity,oxidoreductase activity, acting on a sulfur group of donors, disulfide as acceptor
Ca1	8682204	33504088	Ca_18494	28802198	28806632	4434	MLP3.9 protein	-	-	-
Ca1	8682204	33504088	Ca_22565	29293120	29295731	2611	carbohydrate-binding X8 domain protein	RNA biosynthetic process	-	DNA-directed 5'-3' RNA polymerase activity
Ca1	8682204	33504088	Ca_22557	29474405	29476248	1843	hypothetical protein VIGAN_08277400	-	-	-
Ca1	8682204	33504088	Ca_24391	29915667	29917309	1642	PREDICTED: uncharacterized protein LOC105852469	-	-	-
Ca1	8682204	33504088	Ca_22471	30073491	30083244	9753	probable acyl-activating enzyme 17, peroxisomal	-	integral component of membrane	catalytic activity
Ca1	8682204	33504088	Ca_22469	30174162	30186331	12169	putative phospholipid-transporting ATPase 9	phospholipid translocation,Golgi vesicle budding	Golgi membrane,trans-Golgi network,plasma membrane,integral component of membrane	magnesium ion binding,phospholipid-translocating ATPase activity,ATP binding
Ca1	8682204	33504088	Ca_22465	30260622	30263786	3164	kinesin-like protein KIF19 isoform X2	microtubule-based movement	microtubule	microtubule motor activity,ATP binding,microtubule binding
Ca1	8682204	33504088	Ca_22461	30343005	30344126	1121	protein ASPARTIC PROTEASE IN GUARD CELL 1-like	proteolysis	-	aspartic-type endopeptidase activity
Ca1	8682204	33504088	Ca_22456	30635921	30641377	5456	translation initiation factor eIF-2B delta subunit	translational initiation	-	translation initiation factor activity
Ca1	8682204	33504088	Ca_22453	30752144	30753838	1694	hypothetical transposable element-related protein	DNA integration,ionotropic glutamate receptor signaling pathway	retrotransposon nucleocapsid,integral component of membrane	nucleic acid binding,ionotropic glutamate receptor activity,zinc ion binding
Ca1	8682204	33504088	Ca_25827	31079916	31084436	4520	carboxy-terminal TIM barrel domain enolase	glycolytic process,response to cytokinin,trichome morphogenesis	phosphopyruvate hydratase complex,chloroplast stroma	magnesium ion binding,phosphopyruvate hydratase activity
Ca1	8682204	33504088	Ca_26405	32077645	32080532	2887	hypothetical chloroplast RF68 (chloroplast)	-	chloroplast	-
Ca1	8682204	33504088	Ca_26127	32211211	32238997	27786	hypothetical protein VIGAN_08277400	-	-	-
Ca1	8682204	33504088	Ca_26792	32324772	32338724	13952	nucleoporin-like protein	nuclear membrane organization	nuclear envelope	-
Ca1	8682204	33504088	Ca_26796	32486573	32489658	3085	actin-related protein 6	chromatin remodeling,regulation of transcription, DNA-templated,response to osmotic stress,cell proliferation,response to temperature stimulus,seed germination,negative regulation of flower development	nucleus	-
Ca1	8682204	33504088	Ca_19437	33057594	33065348	7754	protein argonaute PNH1-like	translational initiation,gene silencing by RNA	-	translation initiation factor activity
Ca1	8682204	33504088	Ca_19439	33105418	33128187	22769	PREDICTED: uncharacterized protein LOC101511379	-	-	-
Ca1	8682204	33504088	Ca_19440	33168850	33212130	43280	putative ATP-dependent helicase hrq1	-	-	nucleic acid binding,helicase activity,ATP binding
Ca1	8682204	33504088	Ca_19441	33323295	33369645	46350	probable galacturonosyltransferase 11	pectin biosynthetic process,cell wall organization	Golgi membrane,integral component of membrane	polygalacturonate 4-alpha-galacturonosyltransferase activity
Ca1	8682204	33504088	Ca_02913	8911249	8914486	3237	PREDICTED: uncharacterized protein LOC101500888	-	-	-
Ca1	8682204	33504088	Ca_02841	9565999	9577125	11126	amino-terminal acetyltransferase, putative	N-terminal peptidyl-methionine acetylation	cytoplasm	peptide alpha-N-acetyltransferase activity
Ca1	8682204	33504088	Ca_02828	9698950	9700542	1592	small GTPase family RAB protein	-	-	GTPase activity,GTP binding
Ca1	8682204	33504088	Ca_02611	11402967	11407592	4625	U-box domain-containing protein 33-like isoform X1	protein phosphorylation,protein ubiquitination	-	protein kinase activity,ubiquitin-protein transferase activity,ATP binding
Ca1	8682204	33504088	Ca_02538	12189516	12194040	4524	double-stranded RNA-binding protein 2-like	-	-	RNA binding
Ca1	8682204	33504088	Ca_02481	12713368	12716203	2835	adaptin ear-binding coat-associated protein 2	endocytosis	clathrin vesicle coat	-
Ca1	8682204	33504088	Ca_02463	12841891	12845267	3376	prohibitin-1, mitochondrial-like	-	membrane	-
Ca1	8682204	33504088	Ca_02448	12975293	12976649	1356	nucleic acid-binding, OB-fold-like protein	-	-	-
Ca1	8682204	33504088	Ca_14101	13369112	13382314	13202	protein STRUBBELIG-RECEPTOR FAMILY 3-like isoform X1	protein phosphorylation	integral component of membrane	protein kinase activity,ATP binding
Ca1	8682204	33504088	Ca_14138	13755312	13769364	14052	histone-lysine N-methyltransferase ATXR3-like	histone lysine methylation	-	histone-lysine N-methyltransferase activity
Ca1	8682204	33504088	Ca_07140	13892718	13894529	1811	APO RNA-binding protein	-	-	RNA binding
Ca1	8682204	33504088	Ca_07127	14022099	14025275	3176	protein TRANSPARENT TESTA 12-like	drug transmembrane transport	integral component of membrane	drug transmembrane transporter activity,antiporter activity
Ca1	8682204	33504088	Ca_07093	14417253	14421611	4358	J domain-containing protein spf31	-	-	-
Ca1	8682204	33504088	Ca_07049	14810683	14814968	4285	protein SUPPRESSOR OF K(+) TRANSPORT GROWTH DEFECT 1 isoform X1	-	-	ATP binding
Ca1	8682204	33504088	Ca_07015	15198824	15204458	5634	ARM repeat-like protein	-	-	-
Ca1	8682204	33504088	Ca_06881	16903916	16908964	5048	nuclear/nucleolar GTPase 2-like	-	nucleolus	GTP binding,hydrolase activity
Ca1	8682204	33504088	Ca_17359	19001996	19009600	7604	histone-lysine N-methyltransferase ATXR7 isoform X1	histone H3-K4 methylation	nucleus	histone methyltransferase activity (H3-K4 specific)
Ca1	8682204	33504088	Ca_17339	19395119	19404525	9406	plasma membrane ATPase 4-like	regulation of intracellular pH,proton export across plasma membrane	plasma membrane,integral component of membrane	ATP binding,proton-exporting ATPase activity, phosphorylative mechanism,metal ion binding
Ca1	8682204	33504088	Ca_08868	19526213	19531598	5385	putative glucose-6-phosphate 1-epimerase	carbohydrate metabolic process	-	carbohydrate binding,glucose-6-phosphate 1-epimerase activity
Ca1	8682204	33504088	Ca_08857	19791244	19792226	982	serine/threonine-protein phosphatase 7 long form homolog	-	-	transferase activity
Ca1	8682204	33504088	Ca_20632	22278709	22283858	5149	beta-like galactosidase	carbohydrate metabolic process	-	beta-galactosidase activity
Ca1	8682204	33504088	Ca_20616	22657708	22688522	30814	basic helix loop helix (BHLH) DNA-binding family protein	-	-	protein dimerization activity
Ca1	8682204	33504088	Ca_19309	23592832	23599350	6518	sm-like protein LSM1B isoform X1	nuclear-transcribed mRNA catabolic process	-	-
Ca1	8682204	33504088	Ca_19301	23723020	23726044	3024	uncharacterized protein LOC110733208 isoform X2	-	-	-
Ca1	8682204	33504088	Ca_25084	25558606	25561385	2779	hypothetical protein VIGAN_08277400	-	-	-
Ca1	8682204	33504088	Ca_25066	27498212	27535438	37226	PREDICTED: uncharacterized protein LOC105851609	-	-	-
Ca1	8682204	33504088	Ca_25830	30931564	30935457	3893	hypothetical protein VIGAN_08277400	-	-	-
Ca1	8682204	33504088	Ca_19435	33029401	33032104	2703	hypothetical protein VIGAN_08277400	-	-	-
Ca1	8682204	33504088	Ca_02726	10484607	10489155	4548	casein kinase I-like protein	endocytosis,peptidyl-serine phosphorylation,peptidyl-threonine phosphorylation	-	protein serine/threonine kinase activity,ATP binding
Ca1	8682204	33504088	Ca_14757	17819895	17825806	5911	PREDICTED: exopolygalacturonase-like	carbohydrate metabolic process,cell wall organization	extracellular region,plant-type cell wall	polygalacturonase activity
Ca1	8682204	33504088	Ca_21861	31455344	31457386	2042	PREDICTED: uncharacterized protein LOC101495708	-	-	-
Ca2	8484804	31975221	Ca_21454	8484687	8485964	1160	transmembrane protein, putative	-	-	-
Ca2	8484804	31975221	Ca_21453	8487046	8487318	272	hypothetical protein MTR_0082s0150	-	-	-
Ca2	8484804	31975221	Ca_22322	8514051	8516606	2555	IQ calmodulin-binding motif protein	-	-	-
Ca2	8484804	31975221	Ca_22321	8520720	8521457	737	PPR containing plant protein	-	-	-
Ca2	8484804	31975221	Ca_22320	8526284	8526655	371	hydrophobic protein RCI2A	-	integral component of membrane	-
Ca2	8484804	31975221	Ca_22319	8529399	8533728	4329	viral A-type inclusion repeat protein, putative	-	-	-
Ca2	8484804	31975221	Ca_22318	8556314	8559109	2795	DUF936 family protein	-	-	-
Ca2	8484804	31975221	Ca_22317	8569575	8576110	6535	deoxynucleoside triphosphate triphosphohydrolase SAMHD1 homolog	-	-	hydrolase activity
Ca2	8484804	31975221	Ca_22316	8589299	8595453	6154	RNA-binding protein 25 isoform X3	mRNA processing	-	RNA binding
Ca2	8484804	31975221	Ca_22313	8626188	8633757	7569	transducin/WD-like repeat-protein	ribosomal large subunit biogenesis	nucleolus,preribosome, large subunit precursor	-
Ca2	8484804	31975221	Ca_22312	8642024	8644708	2684	calcium-dependent protein kinase 26-like	protein phosphorylation	-	protein kinase activity,calcium ion binding,ATP binding
Ca2	8484804	31975221	Ca_22310	8695682	8698724	3042	NHL repeat protein	-	integral component of membrane	-
Ca2	8484804	31975221	Ca_22309	8705100	8706182	1082	transcription factor bHLH18-like	-	-	protein dimerization activity
Ca2	8484804	31975221	Ca_22307	8742779	8743627	848	RING-H2 finger protein ATL47	-	integral component of membrane	-
Ca2	8484804	31975221	Ca_22306	8756655	8756995	340	Pmr5/Cas1p GDSL/SGNH-like acyl-esterase family protein	-	-	-
Ca2	8484804	31975221	Ca_22305	8767359	8769623	2264	retrovirus-related Pol polyprotein from transposon TNT 1-94	DNA integration	retrotransposon nucleocapsid	nucleic acid binding,zinc ion binding
Ca2	8484804	31975221	Ca_22304	8782762	8793679	10917	threonyl-tRNA synthetase/threonine-tRNA ligase, putative	threonyl-tRNA aminoacylation	cytoplasm	threonine-tRNA ligase activity,ATP binding
Ca2	8484804	31975221	Ca_22303	8798934	8801266	2332	protein RICE SALT SENSITIVE 3	-	-	-
Ca2	8484804	31975221	Ca_22301	8835401	8842245	6844	nodulin MtN21/EamA-like transporter family protein	transmembrane transport	integral component of membrane	transmembrane transporter activity
Ca2	8484804	31975221	Ca_20039	9233368	9238787	5419	nodulin MtN21/EamA-like transporter family protein	transmembrane transport	plasma membrane,integral component of membrane	transmembrane transporter activity
Ca2	8484804	31975221	Ca_20037	9260663	9263080	2417	serine/threonine-protein kinase PBS1	protein phosphorylation	-	protein serine/threonine kinase activity,ATP binding
Ca2	8484804	31975221	Ca_20036	9264065	9266616	2551	GNAT family acetyltransferase	-	-	transferase activity
Ca2	8484804	31975221	Ca_20035	9278015	9279643	1628	protein ALTERED XYLOGLUCAN 4-like	xyloglucan metabolic process	Golgi apparatus,integral component of membrane	O-acetyltransferase activity
Ca2	8484804	31975221	Ca_20034	9282842	9283150	308	serine/threonine-protein phosphatase 7 long form homolog	-	-	-
Ca2	8484804	31975221	Ca_20033	9288317	9289377	1060	protein ALTERED XYLOGLUCAN 4-like	xyloglucan metabolic process	Golgi apparatus,integral component of membrane	O-acetyltransferase activity
Ca2	8484804	31975221	Ca_20032	9290601	9291029	428	protein ALTERED XYLOGLUCAN 4-like	xyloglucan metabolic process	Golgi apparatus,integral component of membrane	O-acetyltransferase activity
Ca2	8484804	31975221	Ca_20029	9418726	9420059	1333	DUF4228 domain protein	-	-	-
Ca2	8484804	31975221	Ca_20026	9456151	9459096	2945	thiol-disulfide oxidoreductase DCC	-	-	-
Ca2	8484804	31975221	Ca_20025	9460750	9464366	3616	putative disease resistance protein RGA4	-	integral component of membrane	ADP binding
Ca2	8484804	31975221	Ca_20023	9496998	9497550	552	DNA polymerase beta isoform X4	DNA repair,DNA biosynthetic process	nucleus	DNA binding,DNA-directed DNA polymerase activity,metal ion binding
Ca2	8484804	31975221	Ca_25086	9589753	9590706	953	MADS-SRF-like domain protein	positive regulation of transcription by RNA polymerase II	nucleus	proximal promoter sequence-specific DNA binding,protein dimerization activity,transcription factor activity, RNA polymerase II proximal promoter sequence-specific DNA binding
Ca2	8484804	31975221	Ca_25088	9604093	9605270	1177	PREDICTED: uncharacterized protein LOC108336533	-	-	-
Ca2	8484804	31975221	Ca_25089	9621762	9623667	1905	formin-like 2 domain protein	-	integral component of membrane	-
Ca2	8484804	31975221	Ca_25090	9631698	9632473	775	---NA---	-	-	-
Ca2	8484804	31975221	Ca_25091	9634669	9640743	6074	pyruvate dehydrogenase complex E1 alpha subunit	acetyl-CoA biosynthetic process from pyruvate,oxidation-reduction process	intracellular membrane-bounded organelle	pyruvate dehydrogenase (acetyl-transferring) activity
Ca2	8484804	31975221	Ca_25092	9670579	9670758	179	---NA---	-	-	-
Ca2	8484804	31975221	Ca_25094	9717221	9720503	3282	paired amphipathic helix protein Sin3-like 4 isoform X1	regulation of transcription, DNA-templated	nucleus	-
Ca2	8484804	31975221	Ca_25095	9726536	9727441	905	nucleolar essential protein	methylation	-	methyltransferase activity
Ca2	8484804	31975221	Ca_20404	9786223	9787050	827	ruBisCO-associated protein-like	carbohydrate metabolic process	-	-
Ca2	8484804	31975221	Ca_20403	9814558	9816822	2264	retrovirus-related Pol polyprotein from transposon TNT 1-94	DNA integration	retrotransposon nucleocapsid	nucleic acid binding,zinc ion binding
Ca2	8484804	31975221	Ca_20400	9871213	9874117	2904	programmed cell death protein 4	-	-	-
Ca2	8484804	31975221	Ca_20399	9887662	9890271	2609	transmembrane protein, putative	-	integral component of membrane	-
Ca2	8484804	31975221	Ca_20397	9898677	9901842	3165	2-methylene-furan-3-one reductase-like	oxidation-reduction process	-	zinc ion binding,oxidoreductase activity
Ca2	8484804	31975221	Ca_20396	9906753	9909981	3228	DEAD-box ATP-dependent RNA helicase 39-like	-	-	RNA binding,helicase activity,ATP binding
Ca2	8484804	31975221	Ca_20395	9913009	9919111	6102	DEAD-box ATP-dependent RNA helicase 39	-	-	nucleic acid binding,helicase activity,ATP binding
Ca2	8484804	31975221	Ca_20394	9919707	9920069	362	transmembrane protein, putative	-	integral component of membrane	-
Ca2	8484804	31975221	Ca_20393	9927661	9927936	275	protein ENL-like	-	-	nucleic acid binding,zinc ion binding
Ca2	8484804	31975221	Ca_20392	9940763	9944837	4074	probable choline kinase 1	CDP-choline pathway,phosphorylation	-	choline kinase activity
Ca2	8484804	31975221	Ca_20391	9946296	9951309	5013	dehydrogenase/reductase SDR family member 12	-	-	-
Ca2	8484804	31975221	Ca_20390	9959664	9961375	1711	type I inositol 1,4,5-trisphosphate 5-phosphatase 1-like isoform X4	phosphatidylinositol dephosphorylation	-	hydrolase activity
Ca2	8484804	31975221	Ca_20389	9964781	9968429	3648	type I inositol-1,4,5-trisphosphate 5-phosphatase	phosphatidylinositol dephosphorylation	-	hydrolase activity
Ca2	8484804	31975221	Ca_20388	9985767	9989547	3780	30S ribosomal protein s1-like	-	ribosome	nucleic acid binding
Ca2	8484804	31975221	Ca_20387	9995312	9996232	920	response regulator receiver domain protein	phosphorelay signal transduction system	intracellular	-
Ca2	8484804	31975221	Ca_20386	10001695	10001925	230	ran-binding protein 1 homolog b-like	transcription by RNA polymerase I,intracellular transport	intracellular	-
Ca2	8484804	31975221	Ca_20385	10005744	10006438	694	ran-binding protein 1 homolog b-like	transcription by RNA polymerase I,intracellular transport	intracellular	-
Ca2	8484804	31975221	Ca_20384	10018107	10020979	2872	probable pectinesterase 29	cell wall modification,pectin catabolic process	extracellular region,cell wall	pectinesterase activity,aspartyl esterase activity
Ca2	8484804	31975221	Ca_20382	10033018	10035710	2692	40S ribosomal protein S18-like	translation	cytosol,ribosome	RNA binding,structural constituent of ribosome
Ca2	8484804	31975221	Ca_20381	10043598	10049694	6096	holocarboxylase synthetase	-	-	-
Ca2	8484804	31975221	Ca_20380	10060208	10070499	10291	Nuclear receptor corepressor 1	-	nucleus	DNA binding
Ca2	8484804	31975221	Ca_20378	10094101	10094894	793	transmembrane protein 70 mitochondrial-like	-	mitochondrion,integral component of membrane	-
Ca2	8484804	31975221	Ca_20377	10097444	10103997	6553	Noc2p family protein	ribosomal large subunit biogenesis	nucleoplasm,nucleolus,Noc1p-Noc2p complex,Noc2p-Noc3p complex	-
Ca2	8484804	31975221	Ca_20376	10175022	10175339	317	protein ENL-like	-	-	binding
Ca2	8484804	31975221	Ca_20375	10193886	10197184	3298	microtubule-associated TORTIFOLIA-like protein	-	microtubule	microtubule binding
Ca2	8484804	31975221	Ca_20374	10215613	10217010	1397	UPF0392 RCOM-like protein	-	integral component of membrane	-
Ca2	8484804	31975221	Ca_17598	10247583	10249557	1974	transcription factor MYB1R1-like	-	nucleus	DNA binding,zinc ion binding
Ca2	8484804	31975221	Ca_17597	10253250	10254678	1428	transcription factor MYB1R1-like	-	-	nucleic acid binding
Ca2	8484804	31975221	Ca_17596	10263973	10266401	2428	transmembrane protein, putative	-	integral component of membrane	-
Ca2	8484804	31975221	Ca_17595	10280745	10284235	3490	serine/threonine-protein phosphatase PP2A catalytic subunit	protein dephosphorylation	-	phosphoprotein phosphatase activity
Ca2	8484804	31975221	Ca_17593	10320305	10320640	335	serine/threonine-protein phosphatase 7 long form homolog	-	-	-
Ca2	8484804	31975221	Ca_17591	10327518	10330483	2965	transcription factor bHLH79-like	-	-	protein dimerization activity
Ca2	8484804	31975221	Ca_17589	10374783	10378465	3682	plant/F14N23-31 protein	-	-	-
Ca2	8484804	31975221	Ca_17588	10390519	10394326	3807	beta-1,3-galactosyltransferase-like protein	protein glycosylation	Golgi apparatus,integral component of membrane	galactosyltransferase activity,carbohydrate binding
Ca2	8484804	31975221	Ca_17587	10401988	10403035	1047	wall-associated receptor kinase galacturonan-binding protein	phosphorylation	-	kinase activity,polysaccharide binding
Ca2	8484804	31975221	Ca_17586	10423550	10434746	11196	glutathione S-transferase, amino-terminal domain protein	-	-	transferase activity
Ca2	8484804	31975221	Ca_17585	10441944	10442708	764	serine/threonine-protein phosphatase 7 long form homolog	-	-	-
Ca2	8484804	31975221	Ca_17584	10446675	10452120	5445	TPR-like protein	-	-	-
Ca2	8484804	31975221	Ca_17583	10454668	10456596	1928	tyrosine kinase family protein	protein phosphorylation	integral component of membrane	protein kinase activity,ATP binding
Ca2	8484804	31975221	Ca_17581	10476697	10478764	2067	actin cross-linking protein	-	-	-
Ca2	8484804	31975221	Ca_17579	10524028	10524531	503	disease resistance protein (TIR-NBS-LRR class)	signal transduction	-	-
Ca2	8484804	31975221	Ca_17578	10532768	10534332	1564	disease resistance protein (TIR-NBS-LRR class)	signal transduction	-	-
Ca2	8484804	31975221	Ca_17577	10539729	10543304	3575	hypothetical protein TSUD_292590	-	-	-
Ca2	8484804	31975221	Ca_17576	10586004	10587829	1825	dnaJ homolog subfamily B member 13-like	chaperone cofactor-dependent protein refolding	cytosol	unfolded protein binding,chaperone binding
Ca2	8484804	31975221	Ca_17575	10588622	10589448	826	thioredoxin H2	glycerol ether metabolic process,cell redox homeostasis,oxidation-reduction process	cell	protein disulfide oxidoreductase activity
Ca2	8484804	31975221	Ca_17574	10596656	10597434	778	thioredoxin H2-like	glycerol ether metabolic process,cell redox homeostasis,oxidation-reduction process	cell	protein disulfide oxidoreductase activity
Ca2	8484804	31975221	Ca_17573	10604293	10605233	940	thioredoxin H2-like	glycerol ether metabolic process,cell redox homeostasis,oxidation-reduction process	cell	protein disulfide oxidoreductase activity
Ca2	8484804	31975221	Ca_17572	10608923	10613797	4874	keratin, type I cytoskeletal 10	-	cytosol,intermediate filament	mRNA binding
Ca2	8484804	31975221	Ca_17571	10636778	10641774	4996	protein NRT1/ PTR FAMILY 2.13-like	oligopeptide transmembrane transport,proton transmembrane transport	plasma membrane,integral component of membrane	peptide:proton symporter activity,oligopeptide transmembrane transporter activity
Ca2	8484804	31975221	Ca_17570	10683587	10684153	566	eukaryotic initiation factor 4A-8-like	-	membrane	nucleic acid binding
Ca2	8484804	31975221	Ca_17569	10704211	10706208	1997	NBS-LRR protein	-	integral component of membrane	ADP binding
Ca2	8484804	31975221	Ca_17568	10706824	10707323	499	Ulp1 protease family, carboxy-terminal domain protein	-	integral component of membrane	peptidase activity,ADP binding
Ca2	8484804	31975221	Ca_17566	10749778	10752029	2251	chromosome condensation regulator RCC1 repeat protein	-	-	RNA binding
Ca2	8484804	31975221	Ca_17565	10757240	10758695	1455	homeobox transcription factor	-	-	DNA binding,RNA binding,ligase activity
Ca2	8484804	31975221	Ca_17564	10760821	10761186	365	---NA---	-	-	-
Ca2	8484804	31975221	Ca_17563	10783656	10784843	1187	F-box protein SKIP23-like	-	-	ligase activity
Ca2	8484804	31975221	Ca_17562	10802677	10803060	383	gastrula zinc finger-like protein	-	-	-
Ca2	8484804	31975221	Ca_17561	10823252	10823830	578	pollen-specific leucine-rich repeat extensin-like protein 1	-	-	-
Ca2	8484804	31975221	Ca_17559	10875249	10875536	287	centromere/kinetochore protein zw10 homolog	mitotic cell cycle	chromosome, centromeric region,nucleus	-
Ca2	8484804	31975221	Ca_17558	10901367	10901870	503	PREDICTED: uncharacterized protein LOC105852536, partial	-	retrotransposon nucleocapsid	nucleic acid binding,zinc ion binding
Ca2	8484804	31975221	Ca_17556	10916749	10917243	494	PREDICTED: uncharacterized protein LOC105852536, partial	-	-	-
Ca2	8484804	31975221	Ca_17554	10991545	10993424	1879	probable myosin-binding protein 5	-	integral component of membrane	myosin binding
Ca2	8484804	31975221	Ca_17553	11000711	11002691	1980	calmodulin-7 isoform X1	-	-	calcium ion binding
Ca2	8484804	31975221	Ca_17552	11016688	11020520	3832	RINT1-like protein MAG2L isoform X1	retrograde vesicle-mediated transport, Golgi to ER,Golgi organization,regulation of ER to Golgi vesicle-mediated transport,regulation of signal transduction involved in mitotic G2 DNA damage checkpoint	Dsl1/NZR complex	protein binding
Ca2	8484804	31975221	Ca_17551	11030784	11031101	317	protein ENL-like	-	-	binding
Ca2	8484804	31975221	Ca_17550	11116971	11121826	4855	cyclin-dependent kinase C-2	positive regulation of transcription elongation from RNA polymerase II promoter,regulation of cell cycle,phosphorylation of RNA polymerase II C-terminal domain	cyclin-dependent protein kinase holoenzyme complex,nuclear chromatin	cyclin-dependent protein serine/threonine kinase activity,ATP binding,RNA polymerase II CTD heptapeptide repeat kinase activity
Ca2	8484804	31975221	Ca_17549	11159226	11160269	1043	probable polygalacturonase At3g15720	carbohydrate metabolic process,cell wall organization	extracellular region	polygalacturonase activity
Ca2	8484804	31975221	Ca_17548	11168250	11170968	2718	probable polygalacturonase At3g15720	carbohydrate metabolic process,cell wall organization	extracellular region	polygalacturonase activity
Ca2	8484804	31975221	Ca_25881	11188685	11189884	1199	F-box protein SKIP23-like	-	-	ligase activity
Ca2	8484804	31975221	Ca_25882	11261494	11263425	1931	homeobox-leucine zipper protein HAT5-like	regulation of transcription, DNA-templated	nucleus	DNA-binding transcription factor activity,sequence-specific DNA binding
Ca2	8484804	31975221	Ca_25883	11277263	11278672	1409	pentatricopeptide repeat-containing protein At2g44880-like	-	-	-
Ca2	8484804	31975221	Ca_25884	11311715	11312080	365	zinc finger CCCH domain-containing protein 20-like	-	-	-
Ca2	8484804	31975221	Ca_25885	11323015	11330471	7456	protein NRT1/ PTR FAMILY 4.6-like	transmembrane transport	integral component of membrane	transmembrane transporter activity
Ca2	8484804	31975221	Ca_25886	11334479	11336191	1712	glyoxal oxidase amino-terminal protein	-	integral component of membrane	-
Ca2	8484804	31975221	Ca_27497	11392213	11395195	2982	plant/T7N9-9 protein	-	-	-
Ca2	8484804	31975221	Ca_27498	11404397	11410252	5855	alpha-amylase 3, chloroplastic isoform X2	carbohydrate metabolic process	-	alpha-amylase activity,calcium ion binding,alpha-amylase activity (releasing maltohexaose)
Ca2	8484804	31975221	Ca_18791	11431889	11434066	2177	pectate lyase P59-like protein	pectin catabolic process	-	pectate lyase activity,metal ion binding
Ca2	8484804	31975221	Ca_18790	11435360	11435587	227	SecE/sec61-gamma subunit of protein translocation complex protein	protein targeting	intracellular,integral component of membrane	-
Ca2	8484804	31975221	Ca_18789	11440476	11448074	7598	PREDICTED: uncharacterized protein LOC101506051 isoform X1	-	-	-
Ca2	8484804	31975221	Ca_18788	11450920	11452282	1362	single-stranded DNA-binding protein WHY1, chloroplastic-like isoform X1	regulation of transcription, DNA-templated,defense response	-	single-stranded DNA binding
Ca2	8484804	31975221	Ca_18787	11456116	11459733	3617	SNF1-related protein kinase regulatory subunit gamma-1-like	phosphorylation	-	kinase activity
Ca2	8484804	31975221	Ca_18786	11459831	11462838	3007	PPR containing plant-like protein	-	-	-
Ca2	8484804	31975221	Ca_18785	11463988	11467224	3236	probable LRR receptor-like serine/threonine-protein kinase At1g14390	protein autophosphorylation	plasma membrane,plasmodesma,integral component of membrane	protein kinase activity,ATP binding
Ca2	8484804	31975221	Ca_18784	11474517	11477808	3291	protein IQ-DOMAIN 31	-	-	-
Ca2	8484804	31975221	Ca_18783	11525916	11526310	394	---NA---	-	-	-
Ca2	8484804	31975221	Ca_18782	11578057	11581355	3298	protein kinase 2B, chloroplastic-like	protein phosphorylation	-	protein serine/threonine kinase activity,ATP binding
Ca2	8484804	31975221	Ca_18781	11593592	11593870	278	PREDICTED: uncharacterized protein LOC105852157	-	-	-
Ca2	8484804	31975221	Ca_18779	11605322	11610445	5123	myb transcription factor	-	-	DNA binding
Ca2	8484804	31975221	Ca_18778	11642587	11643186	599	NAD(P)-linked oxidoreductase-like protein	-	integral component of membrane	-
Ca2	8484804	31975221	Ca_18777	11660758	11661502	744	homeobox leucine zipper ATHB-like protein	regulation of transcription, DNA-templated	nucleus	DNA-binding transcription factor activity,sequence-specific DNA binding
Ca2	8484804	31975221	Ca_18776	11682337	11685317	2980	binding partner of ACD11 1	-	-	RNA binding
Ca2	8484804	31975221	Ca_18775	11690096	11690549	453	threonine--tRNA ligase, mitochondrial-like isoform X1	threonyl-tRNA aminoacylation	cytoplasm	threonine-tRNA ligase activity,ATP binding
Ca2	8484804	31975221	Ca_18774	11702550	11703179	629	transcription factor PRE6	response to light stimulus	-	protein dimerization activity
Ca2	8484804	31975221	Ca_18773	11728837	11729244	407	vitelline membrane protein 15a-3-like	-	integral component of membrane	-
Ca2	8484804	31975221	Ca_18772	11733533	11739616	6083	peptidyl-prolyl cis-trans isomerase CYP23	protein peptidyl-prolyl isomerization	-	peptidyl-prolyl cis-trans isomerase activity
Ca2	8484804	31975221	Ca_18771	11777714	11779159	1445	F-box/kelch-repeat protein At1g26930	-	-	-
Ca2	8484804	31975221	Ca_18770	11787659	11790153	2494	hypothetical protein VIGAN_08277400	-	-	-
Ca2	8484804	31975221	Ca_18769	11805198	11807229	2031	PREDICTED: uncharacterized protein LOC108336533	-	-	-
Ca2	8484804	31975221	Ca_18768	11841816	11842382	566	PREDICTED: uncharacterized protein LOC101512365	-	-	-
Ca2	8484804	31975221	Ca_18767	11853311	11855856	2545	mucin-like protein	-	-	-
Ca2	8484804	31975221	Ca_18766	11864070	11867266	3196	HVA22-like protein c	oxidation-reduction process	integral component of membrane	oxidoreductase activity
Ca2	8484804	31975221	Ca_18765	11893567	11893923	356	PREDICTED: uncharacterized protein LOC105852536, partial	-	retrotransposon nucleocapsid	nucleic acid binding,zinc ion binding
Ca2	8484804	31975221	Ca_18764	11921922	11923199	1277	TCP family transcription factor	regulation of transcription, DNA-templated	nucleus	DNA binding
Ca2	8484804	31975221	Ca_18761	12013050	12015537	2487	peroxisomal adenine nucleotide carrier protein	fatty acid beta-oxidation,peroxisome organization,ADP transport,ATP transport,transmembrane transport	integral component of peroxisomal membrane	ATP transmembrane transporter activity,ADP transmembrane transporter activity
Ca2	8484804	31975221	Ca_18760	12062902	12067524	4622	cullin-3A-like isoform X1	ubiquitin-dependent protein catabolic process	-	ubiquitin protein ligase binding
Ca2	8484804	31975221	Ca_18759	12075952	12078307	2355	SANTA (SANT associated) protein	-	-	-
Ca2	8484804	31975221	Ca_18758	12086428	12086712	284	protein ENL-like	-	retrotransposon nucleocapsid	nucleic acid binding,zinc ion binding
Ca2	8484804	31975221	Ca_18757	12098107	12098571	464	serine/threonine-protein phosphatase 7 long form homolog	-	-	-
Ca2	8484804	31975221	Ca_18756	12102203	12105368	3165	haloacid dehalogenase-like hydrolase domain protein	-	-	hydrolase activity
Ca2	8484804	31975221	Ca_18755	12116739	12116969	230	proline-rich receptor-like protein kinase PERK9	phosphorylation	-	kinase activity
Ca2	8484804	31975221	Ca_18754	12117811	12118422	611	endochitinase A-like	-	-	-
Ca2	8484804	31975221	Ca_18752	12142172	12144191	2019	sphingoid base hydroxylase-like protein	photomorphogenesis,sphingoid biosynthetic process,oxidation-reduction process	endoplasmic reticulum membrane,Golgi apparatus,integral component of membrane	sphingosine hydroxylase activity,monooxygenase activity,iron ion binding
Ca2	8484804	31975221	Ca_18751	12153968	12155323	1355	phytochrome kinase substrate protein, putative	phosphorylation	-	kinase activity
Ca2	8484804	31975221	Ca_18750	12162576	12165575	2999	probable methyltransferase PMT2	methylation	integral component of membrane	methyltransferase activity
Ca2	8484804	31975221	Ca_18749	12194248	12195145	897	protein FEZ	regulation of transcription, DNA-templated	nucleus	DNA binding
Ca2	8484804	31975221	Ca_18057	12210763	12211785	1022	Ulp1 protease family, carboxy-terminal domain protein	-	integral component of membrane	ADP binding
Ca2	8484804	31975221	Ca_18058	12217145	12217545	400	glutathione S-transferase, amino-terminal domain protein	-	-	transferase activity
Ca2	8484804	31975221	Ca_18059	12229142	12231078	1936	60S ribosomal protein L34	translation	ribosome	structural constituent of ribosome
Ca2	8484804	31975221	Ca_18060	12232711	12237778	5067	transmembrane protein, putative	translation	ribosome,membrane	structural constituent of ribosome
Ca2	8484804	31975221	Ca_18061	12278366	12281775	3409	E3 ubiquitin-protein ligase Doa10	-	integral component of membrane	zinc ion binding,ligase activity
Ca2	8484804	31975221	Ca_18062	12288644	12291970	3326	PHD finger protein MALE STERILITY 1	-	-	metal ion binding
Ca2	8484804	31975221	Ca_18063	12294074	12299945	5871	probable apyrase 6	-	integral component of membrane	hydrolase activity, acting on acid anhydrides, in phosphorus-containing anhydrides
Ca2	8484804	31975221	Ca_18065	12327459	12329637	2178	sugar transport protein 14-like	proton transmembrane transport,glucose transmembrane transport	integral component of plasma membrane	carbohydrate:proton symporter activity,glucose transmembrane transporter activity
Ca2	8484804	31975221	Ca_18066	12349511	12351841	2330	PREDICTED: uncharacterized protein LOC101510539	-	-	-
Ca2	8484804	31975221	Ca_18067	12367332	12369138	1806	ribonuclease 1-like	RNA phosphodiester bond hydrolysis, endonucleolytic	-	RNA binding,ribonuclease T2 activity
Ca2	8484804	31975221	Ca_18068	12395288	12395647	359	PREDICTED: LOW QUALITY PROTEIN: uncharacterized protein LOC105852935	DNA integration,RNA phosphodiester bond hydrolysis, endonucleolytic	-	nucleic acid binding,RNA-DNA hybrid ribonuclease activity
Ca2	8484804	31975221	Ca_18069	12403665	12405450	1785	ribonuclease 1-like	RNA phosphodiester bond hydrolysis, endonucleolytic	-	RNA binding,ribonuclease T2 activity
Ca2	8484804	31975221	Ca_18070	12429910	12432193	2283	ribonuclease 1-like	RNA phosphodiester bond hydrolysis, endonucleolytic	-	RNA binding,ribonuclease T2 activity
Ca2	8484804	31975221	Ca_18071	12452171	12453841	1670	ribonuclease 3-like	RNA catabolic process,RNA phosphodiester bond hydrolysis, endonucleolytic	extracellular region	RNA binding,ribonuclease T2 activity
Ca2	8484804	31975221	Ca_18072	12464394	12468066	3672	beta-1,3-galactosyltransferase-like protein	protein glycosylation,Lewis a epitope biosynthetic process	Golgi apparatus,integral component of membrane	UDP-galactose:N-glycan beta-1,3-galactosyltransferase activity,carbohydrate binding
Ca2	8484804	31975221	Ca_18073	12481278	12482615	1337	50S ribosomal protein L18, cyanelle	translation	ribosome	structural constituent of ribosome
Ca2	8484804	31975221	Ca_18074	12484653	12485378	725	zinc finger, C3HC4 type (RING finger) protein	-	-	ligase activity
Ca2	8484804	31975221	Ca_18075	12485926	12487951	2025	glucose-methanol-choline (GMC) oxidoreductase family protein	oxidation-reduction process	-	oxidoreductase activity, acting on CH-OH group of donors,lyase activity,flavin adenine dinucleotide binding
Ca2	8484804	31975221	Ca_18076	12499715	12500497	782	pentatricopeptide repeat-containing protein At2g44880-like	-	-	-
Ca2	8484804	31975221	Ca_18077	12504095	12505774	1679	myb-like transcription factor family protein	-	nucleus	DNA binding
Ca2	8484804	31975221	Ca_18079	12527241	12529283	2042	cycling DOF factor 2	regulation of transcription, DNA-templated	nucleus	DNA binding
Ca2	8484804	31975221	Ca_18080	12580073	12580708	635	transcription termination factor family protein	regulation of transcription, DNA-templated	-	double-stranded DNA binding
Ca2	8484804	31975221	Ca_18081	12581745	12582071	326	PREDICTED: LOW QUALITY PROTEIN: uncharacterized protein LOC105852777	DNA integration,RNA phosphodiester bond hydrolysis, endonucleolytic	-	nucleic acid binding,RNA-DNA hybrid ribonuclease activity
Ca2	8484804	31975221	Ca_18082	12590380	12593923	3543	MADS-box transcription factor family protein	regulation of transcription, DNA-templated	nucleus	DNA binding,DNA-binding transcription factor activity,protein dimerization activity
Ca2	8484804	31975221	Ca_18083	12610634	12610864	230	pollen-specific leucine-rich repeat extensin-like protein 1	DNA integration	-	nucleic acid binding
Ca2	8484804	31975221	Ca_18084	12630237	12632046	1809	expansin A10	plant-type cell wall organization	extracellular region,cell wall,membrane	-
Ca2	8484804	31975221	Ca_18086	12705436	12708581	3145	methyltransferase-like protein 7A isoform X1	methylation	-	methyltransferase activity
Ca2	8484804	31975221	Ca_18087	12709931	12712115	2184	cAMP-regulated phosphoprotein-like protein	negative regulation of protein dephosphorylation	cytoplasm	protein phosphatase inhibitor activity
Ca2	8484804	31975221	Ca_18089	12732035	12733892	1857	photosynthetic NDH subunit of lumenal location 2, chloroplastic-like	photosynthesis	photosystem II oxygen evolving complex,extrinsic component of membrane	calcium ion binding
Ca2	8484804	31975221	Ca_18092	12781058	12781997	939	proline-rich receptor-like protein kinase PERK9	phosphorylation	-	kinase activity
Ca2	8484804	31975221	Ca_18094	12824650	12826110	1460	arabinanase/levansucrase/invertase, putative	-	-	-
Ca2	8484804	31975221	Ca_18096	12866499	12870138	3639	multiple myeloma tumor-associated protein 2 homolog	phosphorylation	-	kinase activity
Ca2	8484804	31975221	Ca_18098	12884955	12885655	700	DUF630 family protein	-	-	-
Ca2	8484804	31975221	Ca_18099	12913554	12916946	3392	emp24/gp25L/p24 family protein	-	membrane part	-
Ca2	8484804	31975221	Ca_18100	12920791	12923570	2779	hypothetical protein VIGAN_08277400	-	-	-
Ca2	8484804	31975221	Ca_18102	12979967	12980464	497	---NA---	-	-	-
Ca2	8484804	31975221	Ca_18103	13015913	13017665	1752	transmembrane emp24 domain-containing protein p24delta7-like	-	endoplasmic reticulum membrane,integral component of membrane	-
Ca2	8484804	31975221	Ca_18104	13020076	13020989	913	serine/threonine-protein phosphatase 7 long form homolog	-	-	-
Ca2	8484804	31975221	Ca_18105	13034670	13035221	551	armadillo repeat only protein	pollen tube growth,actin cytoskeleton organization	nucleus,cytoplasm,pollen tube tip	-
Ca2	8484804	31975221	Ca_11687	13061821	13064949	3128	NAC transcription factor-like protein	regulation of transcription, DNA-templated	nucleus	DNA binding
Ca2	8484804	31975221	Ca_11686	13076868	13079483	2615	plant/M4I22-120 protein, putative	-	-	-
Ca2	8484804	31975221	Ca_11685	13083467	13088477	5010	vesicle transport v-SNARE 12	intracellular protein transport,vesicle-mediated transport,membrane fusion	Golgi apparatus,integral component of membrane	SNAP receptor activity
Ca2	8484804	31975221	Ca_11684	13099867	13105471	5604	CSC1-like protein At1g69450 isoform X2	-	integral component of membrane	-
Ca2	8484804	31975221	Ca_11683	13131307	13136219	4912	protein argonaute 7	translational initiation,maintenance of shoot apical meristem identity,RNA interference	-	translation initiation factor activity
Ca2	8484804	31975221	Ca_11680	13289378	13292993	3615	DUF1336 family protein	-	-	-
Ca2	8484804	31975221	Ca_11679	13298865	13299134	269	---NA---	-	-	-
Ca2	8484804	31975221	Ca_11678	13315153	13318166	3013	---NA---	-	-	-
Ca2	8484804	31975221	Ca_11677	13338469	13341185	2716	hypothetical protein VIGAN_08277400	-	-	-
Ca2	8484804	31975221	Ca_11676	13351094	13352926	1832	serine/threonine-protein phosphatase 7 long form homolog	-	-	-
Ca2	8484804	31975221	Ca_11675	13353776	13357089	3313	phosphoribosylamine-glycine ligase	purine nucleobase biosynthetic process	-	phosphoribosylamine-glycine ligase activity,ATP binding,metal ion binding
Ca2	8484804	31975221	Ca_11674	13362462	13362897	435	serine/threonine-protein phosphatase 7 long form homolog	-	integral component of membrane	-
Ca2	8484804	31975221	Ca_11673	13363046	13364455	1409	serine/threonine-protein phosphatase 7 long form homolog	-	-	-
Ca2	8484804	31975221	Ca_11672	13369478	13372557	3079	Ulp1 protease family, carboxy-terminal domain protein	-	-	-
Ca2	8484804	31975221	Ca_11671	13375917	13381384	5467	amino acid kinase family protein	terpenoid biosynthetic process,phosphorylation	cytosol	ATP binding,kinase activity,isopentenyl phosphate kinase activity
Ca2	8484804	31975221	Ca_11670	13382762	13385012	2250	eukaryotic translation initiation factor 5A4	translational initiation,translational frameshifting,positive regulation of translational elongation,positive regulation of translational termination	-	translation initiation factor activity,translation elongation factor activity,ribosome binding
Ca2	8484804	31975221	Ca_11669	13388753	13393349	4596	transducin/WD40 repeat protein	translational frameshifting,mitotic spindle assembly checkpoint,positive regulation of translational elongation,positive regulation of translational termination	kinetochore,phragmoplast,mitotic checkpoint complex,bub1-bub3 complex	translation elongation factor activity,ribosome binding,ubiquitin binding
Ca2	8484804	31975221	Ca_11668	13394892	13396802	1910	plastid division regulator MinE	chloroplast fission,regulation of division septum assembly	chloroplast inner membrane	identical protein binding,ATPase binding
Ca2	8484804	31975221	Ca_11667	13408969	13413018	4049	DUF155 family protein	regulation of root meristem growth,regulation of DNA endoreduplication,regulation of cell division	mitochondrion	-
Ca2	8484804	31975221	Ca_11666	13414488	13417404	2916	PREDICTED: uncharacterized protein At5g01610	-	-	-
Ca2	8484804	31975221	Ca_11664	13445245	13446029	784	PREDICTED: uncharacterized protein LOC101493143	-	-	-
Ca2	8484804	31975221	Ca_11663	13447875	13449602	1727	F-box/LRR-repeat protein 2-like	-	-	-
Ca2	8484804	31975221	Ca_11662	13459003	13460709	1706	PREDICTED: uncharacterized protein LOC101503488	-	-	-
Ca2	8484804	31975221	Ca_11661	13484162	13484623	461	endochitinase A-like	-	-	-
Ca2	8484804	31975221	Ca_11660	13507104	13511110	4006	DUF863 family protein	-	-	-
Ca2	8484804	31975221	Ca_11658	13518927	13521344	2417	putative pentatricopeptide repeat-containing protein At1g69350, mitochondrial	RNA modification,microtubule severing	-	microtubule-severing ATPase activity
Ca2	8484804	31975221	Ca_11657	13523925	13524785	860	serine/threonine-protein phosphatase 7 long form homolog	-	-	-
Ca2	8484804	31975221	Ca_11656	13526576	13529586	3010	UvrB/uvrC domain protein	-	-	DNA binding
Ca2	8484804	31975221	Ca_11655	13531864	13532748	884	acidic endochitinase-like protein	carbohydrate metabolic process	-	chitinase activity
Ca2	8484804	31975221	Ca_11654	13534489	13543338	8849	protein GDAP2 homolog	-	-	exopolyphosphatase activity
Ca2	8484804	31975221	Ca_11653	13545274	13546620	1346	PREDICTED: uncharacterized protein LOC101496271	-	-	-
Ca2	8484804	31975221	Ca_11652	13550208	13554565	4357	26S proteasome non-ATPase regulatory subunit 10	-	proteasome complex	-
Ca2	8484804	31975221	Ca_11650	13573181	13574728	1547	MADS-box transcription factor	positive regulation of transcription by RNA polymerase II	nucleus	DNA-binding transcription factor activity,RNA polymerase II regulatory region sequence-specific DNA binding,protein dimerization activity
Ca2	8484804	31975221	Ca_11649	13592454	13593134	680	hypothetical protein TSUD_292590	-	-	-
Ca2	8484804	31975221	Ca_11648	13603012	13611599	8587	beta-glucosidase 40	carbohydrate metabolic process	-	beta-glucosidase activity,scopolin beta-glucosidase activity
Ca2	8484804	31975221	Ca_11647	13632166	13633526	1360	UDP-glucose 6-dehydrogenase family protein	oxidation-reduction process	-	UDP-glucose 6-dehydrogenase activity,NAD binding
Ca2	8484804	31975221	Ca_11646	13637564	13638082	518	serine/threonine-protein phosphatase 7 long form homolog	-	-	-
Ca2	8484804	31975221	Ca_11644	13702702	13706074	3372	probable WRKY transcription factor 57	regulation of transcription, DNA-templated	nucleus	DNA-binding transcription factor activity,sequence-specific DNA binding
Ca2	8484804	31975221	Ca_11643	13730602	13731606	1004	pentatricopeptide repeat-containing protein At2g44880-like	-	-	-
Ca2	8484804	31975221	Ca_11642	13742884	13745006	2122	putative SNAP25 homologous protein SNAP30	-	plasma membrane	-
Ca2	8484804	31975221	Ca_11641	13751002	13755026	4024	probable leucine-rich repeat receptor-like protein kinase At1g35710	phosphorylation	membrane	kinase activity
Ca2	8484804	31975221	Ca_11640	13755542	13757062	1520	pentatricopeptide repeat-containing protein At2g20540-like	-	-	-
Ca2	8484804	31975221	Ca_11638	13834408	13834716	308	PREDICTED: mucin-2-like	-	-	-
Ca2	8484804	31975221	Ca_11636	13864371	13865861	1490	putative pentatricopeptide repeat-containing protein At1g26500	-	-	-
Ca2	8484804	31975221	Ca_11635	13883250	13886652	3402	14-3-3-like protein GF14 iota	-	-	protein domain specific binding
Ca2	8484804	31975221	Ca_11634	13888480	13889592	1112	fasciclin-like arabinogalactan protein	-	-	-
Ca2	8484804	31975221	Ca_11632	13906383	13908147	1764	PREDICTED: uncharacterized protein LOC101493793	-	-	binding
Ca2	8484804	31975221	Ca_11631	13993566	13998021	4455	triose phosphate/phosphate translocator	transmembrane transport	integral component of membrane	transmembrane transporter activity
Ca2	8484804	31975221	Ca_11629	14049745	14050329	584	transmembrane protein, putative	-	integral component of membrane	-
Ca2	8484804	31975221	Ca_11628	14095553	14096187	634	Glucan endo-1,3-beta-glucosidase-like protein	peptidyl-histidine phosphorylation	integral component of membrane	protein histidine kinase activity
Ca2	8484804	31975221	Ca_11627	14101904	14104401	2497	alpha/beta fold hydrolase	-	-	hydrolase activity
Ca2	8484804	31975221	Ca_11626	14108568	14110196	1628	PREDICTED: uncharacterized protein LOC101512926	-	-	-
Ca2	8484804	31975221	Ca_11625	14127310	14127543	233	anthranilate synthase alpha subunit 1, chloroplastic-like	tryptophan biosynthetic process	-	anthranilate synthase activity
Ca2	8484804	31975221	Ca_11624	14127611	14128439	828	anthranilate synthase alpha 1	biosynthetic process	-	-
Ca2	8484804	31975221	Ca_11623	14129393	14129842	449	---NA---	-	-	-
Ca2	8484804	31975221	Ca_11622	14134324	14135142	818	early nodulin-75-like	-	integral component of membrane	-
Ca2	8484804	31975221	Ca_11621	14135858	14136250	392	proline-rich receptor-like protein kinase PERK9	phosphorylation	-	kinase activity
Ca2	8484804	31975221	Ca_11620	14145595	14146145	550	---NA---	-	-	-
Ca2	8484804	31975221	Ca_11619	14196156	14199227	3071	Ulp1 protease family, carboxy-terminal domain protein	-	-	-
Ca2	8484804	31975221	Ca_11618	14207885	14209536	1651	Ulp1 protease family, carboxy-terminal domain protein	-	-	-
Ca2	8484804	31975221	Ca_18575	15102443	15106009	3566	ureide permease 2-like isoform X3	transmembrane transport,nitrogen compound transport	integral component of membrane	transmembrane transporter activity
Ca2	8484804	31975221	Ca_18574	15112080	15116971	4891	ureide permease-like protein	transmembrane transport,nitrogen compound transport	integral component of membrane	transmembrane transporter activity
Ca2	8484804	31975221	Ca_18573	15129969	15133308	3339	PPR containing plant-like protein	-	-	-
Ca2	8484804	31975221	Ca_18571	15157905	15159440	1535	PPR containing plant-like protein	-	-	-
Ca2	8484804	31975221	Ca_18570	15162305	15162789	484	magnesium transporter MRS2-5	magnesium ion transmembrane transport	integral component of membrane	magnesium ion transmembrane transporter activity
Ca2	8484804	31975221	Ca_18569	15174612	15181081	6469	probable inactive purple acid phosphatase 1	dephosphorylation	-	acid phosphatase activity,metal ion binding
Ca2	8484804	31975221	Ca_18568	15181252	15185360	4108	magnesium transporter MRS2-5	metal ion transport,transmembrane transport	integral component of membrane	metal ion transmembrane transporter activity
Ca2	8484804	31975221	Ca_18567	15194707	15195642	935	PREDICTED: uncharacterized protein LOC101498892 isoform X1	-	-	-
Ca2	8484804	31975221	Ca_18566	15201320	15203764	2444	PREDICTED: uncharacterized protein LOC101491713	-	-	-
Ca2	8484804	31975221	Ca_18565	15206959	15209579	2620	hypothetical protein VIGAN_08277400	-	-	-
Ca2	8484804	31975221	Ca_18564	15231347	15235679	4332	ninja-family protein AFP1	signal transduction	-	nucleic acid binding
Ca2	8484804	31975221	Ca_18563	15295117	15296225	1108	protein SPIRAL1-like 1	-	-	-
Ca2	8484804	31975221	Ca_18562	15298988	15299746	758	hypothetical protein MTR_5g045300	-	integral component of membrane	-
Ca2	8484804	31975221	Ca_18561	15328443	15330109	1666	cytochrome P450 family protein	oxidation-reduction process	integral component of membrane	monooxygenase activity,iron ion binding,oxidoreductase activity, acting on paired donors, with incorporation or reduction of molecular oxygen,heme binding
Ca2	8484804	31975221	Ca_18560	15344933	15345401	468	lipid phosphate phosphatase-like protein	dephosphorylation	integral component of membrane	phosphatidate phosphatase activity
Ca2	8484804	31975221	Ca_18559	15371944	15372346	402	---NA---	-	-	-
Ca2	8484804	31975221	Ca_18557	15397085	15398641	1556	pentatricopeptide repeat-containing protein at1g20230-like protein	-	-	zinc ion binding
Ca2	8484804	31975221	Ca_18556	15410877	15412976	2099	plant/T31B5-30 protein	-	-	-
Ca2	8484804	31975221	Ca_18554	15460077	15462547	2470	probable 6-phosphogluconolactonase 1	carbohydrate metabolic process,pentose-phosphate shunt	-	isomerase activity,6-phosphogluconolactonase activity
Ca2	8484804	31975221	Ca_18552	15469290	15471533	2243	folate synthesis bifunctional protein, mitochondrial	phosphorylation,tetrahydrofolate biosynthetic process,folic acid biosynthetic process	mitochondrion	magnesium ion binding,2-amino-4-hydroxy-6-hydroxymethyldihydropteridine diphosphokinase activity,dihydropteroate synthase activity,ATP binding,kinase activity
Ca2	8484804	31975221	Ca_18551	15473388	15475148	1760	peptidyl-prolyl cis-trans isomerase E	protein peptidyl-prolyl isomerization	-	RNA binding,peptidyl-prolyl cis-trans isomerase activity
Ca2	8484804	31975221	Ca_18550	15477547	15479082	1535	PPR containing plant-like protein	-	-	-
Ca2	8484804	31975221	Ca_18549	15488767	15489365	598	PREDICTED: uncharacterized protein LOC101501440	-	-	-
Ca2	8484804	31975221	Ca_18547	15510781	15513929	3148	U3 small nucleolar RNA-associated protein 25-like	-	nucleus	-
Ca2	8484804	31975221	Ca_18546	15525721	15528818	3097	PI-PLC X domain-containing protein At5g67130	lipid metabolic process	-	phosphoric diester hydrolase activity
Ca2	8484804	31975221	Ca_18545	15540412	15541068	656	Copia protein	-	-	-
Ca2	8484804	31975221	Ca_18544	15542437	15543180	743	PREDICTED: uncharacterized protein LOC101499348	-	-	protein dimerization activity
Ca2	8484804	31975221	Ca_18543	15609165	15612872	3707	receptor-like protein kinase 2	protein phosphorylation	integral component of membrane	protein serine/threonine kinase activity,ATP binding
Ca2	8484804	31975221	Ca_18542	15620876	15623206	2330	putative pentatricopeptide repeat-containing protein At1g12700, mitochondrial isoform X1	-	-	-
Ca2	8484804	31975221	Ca_18541	15637875	15639356	1481	UDP-glycosyltransferase 73D1	-	-	transferase activity, transferring hexosyl groups
Ca2	8484804	31975221	Ca_18540	15687431	15690178	2747	alpha-1,4-glucan-protein synthase [UDP-forming]-like protein	protein glycosylation,cellulose biosynthetic process,UDP-L-arabinose metabolic process,cell wall organization,plant-type cell wall organization or biogenesis	extracellular region,cell wall,Golgi apparatus,cytosol,plasmodesma	UDP-arabinopyranose mutase activity
Ca2	8484804	31975221	Ca_18539	15707984	15708181	197	---NA---	-	-	-
Ca2	8484804	31975221	Ca_18538	15727400	15727705	305	---NA---	-	-	-
Ca2	8484804	31975221	Ca_18537	15734397	15735422	1025	hypothetical protein VIGAN_06130700	-	-	-
Ca2	8484804	31975221	Ca_18536	15738083	15738717	634	Ulp1 protease family, carboxy-terminal domain protein	-	-	-
Ca2	8484804	31975221	Ca_18535	15753775	15760492	6717	salicylate carboxymethyltransferase	methylation	-	jasmonate O-methyltransferase activity,methyl jasmonate methylesterase activity
Ca2	8484804	31975221	Ca_18533	15817122	15818244	1122	protein CRABS CLAW-like	meristem determinacy,cell fate commitment,leaf development	nucleus	-
Ca2	8484804	31975221	Ca_18531	15831787	15834980	3193	RNA polymerase II-associated protein	-	membrane	-
Ca2	8484804	31975221	Ca_24646	15914672	15914863	191	protein ENL-like	-	-	protein dimerization activity
Ca2	8484804	31975221	Ca_24647	15961700	15963693	1993	PREDICTED: uncharacterized protein LOC101505936	-	-	-
Ca2	8484804	31975221	Ca_24648	15985611	15986048	437	T-complex protein 1 subunit alpha	protein folding	cytosol	ATP binding,unfolded protein binding
Ca2	8484804	31975221	Ca_24649	15993671	15997430	3759	truncated transcription factor CAULIFLOWER A-like	positive regulation of transcription by RNA polymerase II	nucleus	DNA-binding transcription factor activity,RNA polymerase II regulatory region sequence-specific DNA binding,protein dimerization activity
Ca2	8484804	31975221	Ca_24651	16035122	16035310	188	Agamous-like MADS-box protein AGL3	positive regulation of transcription by RNA polymerase II	nucleus,integral component of membrane	DNA-binding transcription factor activity,RNA polymerase II regulatory region sequence-specific DNA binding,protein dimerization activity
Ca2	8484804	31975221	Ca_24652	16089238	16090095	857	plant/F4N2-9 protein, putative	-	-	-
Ca2	8484804	31975221	Ca_24654	16113854	16116118	2264	retrovirus-related Pol polyprotein from transposon TNT 1-94	DNA integration	retrotransposon nucleocapsid	nucleic acid binding,zinc ion binding
Ca2	8484804	31975221	Ca_24655	16129708	16130613	905	squamosa promoter-binding-like protein 6	-	nucleus	DNA binding,metal ion binding
Ca2	8484804	31975221	Ca_24657	16157900	16158247	347	tripeptidyl-peptidase 2-like	DNA integration	-	nucleic acid binding
Ca2	8484804	31975221	Ca_22030	16210585	16211881	1296	adenine nucleotide alpha hydrolase superfamily protein	-	-	hydrolase activity
Ca2	8484804	31975221	Ca_22031	16216706	16218549	1843	4-coumarate--CoA ligase-like 5	-	integral component of membrane	ligase activity
Ca2	8484804	31975221	Ca_22032	16220664	16222730	2066	Retrovirus-related Pol polyprotein from transposon TNT 1-94	DNA integration	retrotransposon nucleocapsid	nucleic acid binding,zinc ion binding
Ca2	8484804	31975221	Ca_22034	16264805	16267211	2406	four ACT domain ACT domain protein which protein	-	-	-
Ca2	8484804	31975221	Ca_22035	16342603	16343445	842	pollen-specific leucine-rich repeat extensin-like protein 1	-	-	-
Ca2	8484804	31975221	Ca_22036	16352962	16353267	305	mediator-associated protein 1-like	regulation of transcription, DNA-templated	-	-
Ca2	8484804	31975221	Ca_22037	16363518	16366327	2809	clavaminate synthase-like protein At3g21360	oxidation-reduction process	-	oxidoreductase activity
Ca2	8484804	31975221	Ca_22038	16446744	16448751	2007	PREDICTED: uncharacterized protein LOC101510436	-	-	-
Ca2	8484804	31975221	Ca_22039	16464193	16464660	467	cell wall protein RBR3-like	-	-	-
Ca2	8484804	31975221	Ca_22040	16482617	16485027	2410	PREDICTED: uncharacterized protein LOC101510975	-	-	-
Ca2	8484804	31975221	Ca_22041	16552436	16563197	10761	BSD domain protein	-	-	-
Ca2	8484804	31975221	Ca_22042	16587707	16588258	551	---NA---	-	-	-
Ca2	8484804	31975221	Ca_22043	16591920	16595318	3398	transcription factor BIM2-like protein	transcription, DNA-templated	-	sequence-specific DNA binding,protein dimerization activity
Ca2	8484804	31975221	Ca_22044	16600521	16601198	677	heat shock protein	-	-	nucleotide binding
Ca2	8484804	31975221	Ca_22046	16618742	16620983	2241	peptidase inhibitor I9	proteolysis	-	peptidase activity
Ca2	8484804	31975221	Ca_22047	16651823	16652002	179	---NA---	-	-	-
Ca2	8484804	31975221	Ca_22048	16690334	16692250	1916	phosphatidylinositol 3- and 4-kinase	phosphorylation	-	kinase activity
Ca2	8484804	31975221	Ca_22049	16714931	16715530	599	serine/threonine-protein phosphatase 7 long form homolog	-	-	-
Ca2	8484804	31975221	Ca_22050	16729435	16731014	1579	serine/threonine-protein phosphatase 7 long form homolog	-	-	-
Ca2	8484804	31975221	Ca_22051	16752744	16756180	3436	probable terpene synthase 2	-	-	magnesium ion binding,terpene synthase activity
Ca2	8484804	31975221	Ca_22052	16785871	16786233	362	---NA---	-	-	-
Ca2	8484804	31975221	Ca_24777	16806940	16809643	2703	hypothetical protein VIGAN_08277400	-	-	-
Ca2	8484804	31975221	Ca_24776	16810447	16810770	323	---NA---	-	-	-
Ca2	8484804	31975221	Ca_24775	16843661	16847405	3744	transcription factor bHLH30	-	-	protein dimerization activity
Ca2	8484804	31975221	Ca_24774	16873568	16875456	1888	TOX high mobility group box family member 4-like	-	-	-
Ca2	8484804	31975221	Ca_24773	16906365	16907632	1267	hypothetical protein TSUD_292590	-	-	-
Ca2	8484804	31975221	Ca_24772	16916802	16920941	4139	NAC transcription factor-like protein	regulation of transcription, DNA-templated	nucleus	DNA binding
Ca2	8484804	31975221	Ca_24771	16930684	16932602	1918	hypothetical protein VIGAN_08277400	-	-	-
Ca2	8484804	31975221	Ca_24769	17009153	17013719	4566	putative leucine-rich repeat receptor-like serine/threonine-protein kinase At2g14440	phosphorylation	integral component of membrane	kinase activity
Ca2	8484804	31975221	Ca_24767	17051539	17052188	649	kinesin-like protein KIF22 isoform X2	-	-	binding
Ca2	8484804	31975221	Ca_24766	17055881	17056294	413	pentatricopeptide repeat-containing protein At5g59600	-	-	-
Ca2	8484804	31975221	Ca_16014	17179163	17185257	6094	putative phospholipid-transporting ATPase 9	phospholipid translocation	integral component of membrane	magnesium ion binding,phospholipid-translocating ATPase activity,ATP binding
Ca2	8484804	31975221	Ca_16012	17239382	17240572	1190	HD domain-containing protein 2-like	dephosphorylation	-	5'-deoxynucleotidase activity
Ca2	8484804	31975221	Ca_16011	17242480	17242725	245	PREDICTED: uncharacterized protein LOC101505775	polysaccharide catabolic process	-	hydrolase activity, hydrolyzing O-glycosyl compounds
Ca2	8484804	31975221	Ca_16010	17282403	17284985	2582	transcription factor FAMA-like	-	-	protein dimerization activity
Ca2	8484804	31975221	Ca_16009	17306545	17306923	378	gag polyprotein	-	-	nucleic acid binding,zinc ion binding
Ca2	8484804	31975221	Ca_16008	17335180	17335332	152	---NA---	-	-	-
Ca2	8484804	31975221	Ca_16007	17402067	17404092	2025	pollen-specific leucine-rich repeat extensin-like protein 1	DNA integration	-	nucleic acid binding
Ca2	8484804	31975221	Ca_16005	17508293	17509441	1148	methyltransferase domain protein, putative	methylation	integral component of membrane	methyltransferase activity
Ca2	8484804	31975221	Ca_16003	17518514	17519125	611	cytochrome p450	oxidation-reduction process	integral component of membrane	monooxygenase activity,iron ion binding,oxidoreductase activity, acting on paired donors, with incorporation or reduction of molecular oxygen,heme binding
Ca2	8484804	31975221	Ca_16001	17532800	17534521	1721	DUF1262 family protein	-	-	-
Ca2	8484804	31975221	Ca_16000	17550502	17551697	1195	serine carboxypeptidase-like protein	proteolysis	-	serine-type carboxypeptidase activity
Ca2	8484804	31975221	Ca_15999	17572128	17573720	1592	PREDICTED: uncharacterized protein LOC108336533	-	-	-
Ca2	8484804	31975221	Ca_15998	17678979	17681008	2029	PREDICTED: uncharacterized protein LOC108336533	-	-	-
Ca2	8484804	31975221	Ca_15997	17686581	17689284	2703	hypothetical protein VIGAN_08277400	-	-	-
Ca2	8484804	31975221	Ca_15996	17714897	17715200	303	S-adenosyl-l-methionine decarboxylase leader peptide	-	-	-
Ca2	8484804	31975221	Ca_15995	17715382	17716443	1061	S-adenosylmethionine decarboxylase	S-adenosylmethioninamine biosynthetic process,spermine biosynthetic process,spermidine biosynthetic process	-	adenosylmethionine decarboxylase activity
Ca2	8484804	31975221	Ca_15994	17745699	17746316	617	probable trehalose-phosphate phosphatase 1	-	-	-
Ca2	8484804	31975221	Ca_15993	17787371	17792285	4914	protein NSP-INTERACTING KINASE 2	protein phosphorylation	integral component of membrane	protein serine/threonine kinase activity,ATP binding
Ca2	8484804	31975221	Ca_15991	17828439	17830193	1754	F-box/RNI/FBD-like domain protein	-	-	-
Ca2	8484804	31975221	Ca_15990	17851047	17852718	1671	F-box/FBD/LRR-repeat protein	-	-	-
Ca2	8484804	31975221	Ca_15989	17860283	17861221	938	PREDICTED: uncharacterized protein LOC101500955	-	-	-
Ca2	8484804	31975221	Ca_15988	17882319	17883344	1025	60S acidic ribosomal protein	translational elongation	ribosome	structural constituent of ribosome
Ca2	8484804	31975221	Ca_15987	17899754	17900742	988	PREDICTED: uncharacterized protein LOC101501129	-	-	-
Ca2	8484804	31975221	Ca_15986	17999541	18000636	1095	PREDICTED: uncharacterized protein LOC101501116	-	-	-
Ca2	8484804	31975221	Ca_15985	18033959	18037972	4013	fatty acyl-CoA reductase 8-like	lipid metabolic process,oxidation-reduction process	-	fatty-acyl-CoA reductase (alcohol-forming) activity,alcohol-forming fatty acyl-CoA reductase activity
Ca2	8484804	31975221	Ca_15984	18051731	18052048	317	protein ENL-like	-	-	binding
Ca2	8484804	31975221	Ca_15981	18211079	18211315	236	gag polyprotein	-	membrane	nucleic acid binding,zinc ion binding
Ca2	8484804	31975221	Ca_15977	18355100	18355861	761	plant/MWL2-17 protein, putative	-	-	-
Ca2	8484804	31975221	Ca_15976	18361468	18363847	2379	LAG1 longevity assurance-like protein	-	integral component of membrane	-
Ca2	8484804	31975221	Ca_15975	18394855	18395286	431	PREDICTED: uncharacterized protein LOC105851613	-	-	-
Ca2	8484804	31975221	Ca_15974	18406190	18409104	2914	Ulp1 protease family, carboxy-terminal domain protein	-	nucleus	-
Ca2	8484804	31975221	Ca_15973	18417584	18418159	575	uncharacterized N-acetyltransferase ycf52	melatonin biosynthetic process	chloroplast	aralkylamine N-acetyltransferase activity
Ca2	8484804	31975221	Ca_15972	18452328	18457438	5110	chaperonin 60 subunit beta 4, chloroplastic	protein refolding	cytoplasm	ATP binding
Ca2	8484804	31975221	Ca_15971	18477487	18478047	560	BZIP transcription factor	regulation of transcription, DNA-templated	-	DNA-binding transcription factor activity
Ca2	8484804	31975221	Ca_15970	18505507	18506177	670	---NA---	-	-	-
Ca2	8484804	31975221	Ca_15968	18629990	18631229	1239	fe(2+) transport protein 1-like	zinc ion transmembrane transport	integral component of membrane	zinc ion transmembrane transporter activity
Ca2	8484804	31975221	Ca_15967	18653600	18655967	2367	probable indole-3-acetic acid-amido synthetase GH3.1	-	-	-
Ca2	8484804	31975221	Ca_15966	18711243	18712405	1162	glucan endo-1,3-beta-glucosidase-like	-	-	-
Ca2	8484804	31975221	Ca_15965	18774055	18774756	701	Copia protein	-	retrotransposon nucleocapsid	-
Ca2	8484804	31975221	Ca_15964	18796542	18798322	1780	WPP domain-interacting tail-anchored protein 2 isoform X1	-	integral component of membrane	-
Ca2	8484804	31975221	Ca_15963	18822643	18823340	697	NBS-LRR protein	-	membrane	-
Ca2	8484804	31975221	Ca_15962	18827217	18830485	3268	glycosyl hydrolase family 10 protein	carbohydrate metabolic process	-	hydrolase activity, hydrolyzing O-glycosyl compounds
Ca2	8484804	31975221	Ca_15961	18876372	18878796	2424	transcription factor bHLH49	-	-	protein dimerization activity
Ca2	8484804	31975221	Ca_15960	18898438	18898998	560	serine/threonine-protein phosphatase 7 long form homolog	-	-	-
Ca2	8484804	31975221	Ca_15959	18918918	18919649	731	protein SRG1-like	oxidation-reduction process	-	metal ion binding,dioxygenase activity
Ca2	8484804	31975221	Ca_15958	18925064	18926037	973	Protein SRG1	oxidation-reduction process	-	metal ion binding,leucocyanidin oxygenase activity
Ca2	8484804	31975221	Ca_15957	18930150	18932380	2230	2OG-Fe(II) oxygenase family oxidoreductase	oxidation-reduction process	-	oxidoreductase activity,metal ion binding
Ca2	8484804	31975221	Ca_15956	18967493	18969795	2302	flavonol synthase/flavanone 3-hydroxylase	oxidation-reduction process	-	oxidoreductase activity,metal ion binding
Ca2	8484804	31975221	Ca_15955	18976362	18978574	2212	hypothetical protein VIGAN_08277400	-	-	-
Ca2	8484804	31975221	Ca_25219	19136531	19136821	290	gag polyprotein	-	integral component of membrane	binding
Ca2	8484804	31975221	Ca_25220	19237761	19240705	2944	uncharacterized protein LOC109813230	-	-	-
Ca2	8484804	31975221	Ca_25221	19243087	19244229	1142	hypothetical protein VIGAN_06130700	-	-	-
Ca2	8484804	31975221	Ca_25222	19280745	19280984	239	putative TIR-NBS-LRR resistance protein	-	-	nucleic acid binding,zinc ion binding
Ca2	8484804	31975221	Ca_25223	19300488	19305350	4862	alpha-xylosidase 1-like	maltose metabolic process	-	alpha-1,4-glucosidase activity,carbohydrate binding,maltose alpha-glucosidase activity
Ca2	8484804	31975221	Ca_25224	19308865	19311018	2153	protein ENL-like	-	retrotransposon nucleocapsid	nucleic acid binding,zinc ion binding
Ca2	8484804	31975221	Ca_25225	19347506	19347790	284	---NA---	-	-	-
Ca2	8484804	31975221	Ca_25227	19415510	19417855	2345	transmembrane emp24 domain-containing protein p24delta4-like	intracellular protein transport,ER to Golgi vesicle-mediated transport,Golgi organization	endoplasmic reticulum membrane,endoplasmic reticulum-Golgi intermediate compartment,Golgi apparatus,integral component of membrane,COPII-coated ER to Golgi transport vesicle	hydrolase activity
Ca2	8484804	31975221	Ca_25228	19467338	19475509	8171	N-acyl-L-amino-acid amidohydrolase	proteolysis,cellular amino acid metabolic process	cytoplasm	aminoacylase activity,metallopeptidase activity
Ca2	8484804	31975221	Ca_24535	19590023	19592444	2421	PREDICTED: uncharacterized protein LOC101491713	-	-	-
Ca2	8484804	31975221	Ca_24536	19594976	19595218	242	hypothetical protein glysoja_025159	-	-	-
Ca2	8484804	31975221	Ca_24537	19651900	19653239	1339	serine/threonine-protein phosphatase 7 long form homolog	-	-	-
Ca2	8484804	31975221	Ca_24538	19670536	19671270	734	DUF3049 family protein	-	-	-
Ca2	8484804	31975221	Ca_24539	19683055	19689918	6863	agamous-like MADS-box protein AGL104	regulation of flower development,pollen development,positive regulation of transcription by RNA polymerase II,vernalization response	nucleus	RNA polymerase II regulatory region sequence-specific DNA binding,protein dimerization activity,transcription factor binding,transcription factor activity, RNA polymerase II proximal promoter sequence-specific DNA binding
Ca2	8484804	31975221	Ca_24540	20008455	20008637	182	PREDICTED: uncharacterized protein LOC101512917	-	-	-
Ca2	8484804	31975221	Ca_24541	20018171	20019622	1451	zinc finger CCCH domain-containing protein 15 homolog	-	-	-
Ca2	8484804	31975221	Ca_24542	20033187	20033462	275	thermospermine synthase ACAULIS5-like	-	-	catalytic activity
Ca2	8484804	31975221	Ca_24543	20041718	20045268	3550	low affinity sulfate transporter 3-like	sulfate transmembrane transport	integral component of membrane	secondary active sulfate transmembrane transporter activity
Ca2	8484804	31975221	Ca_24544	20077221	20078631	1410	PREDICTED: uncharacterized protein LOC101499348	-	-	binding
Ca2	8484804	31975221	Ca_24545	20087053	20087973	920	PREDICTED: uncharacterized protein LOC105852719	oxidation-reduction process	retrotransposon nucleocapsid	nucleic acid binding,iron ion binding,zinc ion binding,oxidoreductase activity, acting on paired donors, with incorporation or reduction of molecular oxygen,heme binding,protein dimerization activity
Ca2	8484804	31975221	Ca_24546	20125369	20129842	4473	sulfate transporter 1.3	sulfate transmembrane transport	plasma membrane,integral component of membrane	secondary active sulfate transmembrane transporter activity,anion:anion antiporter activity
Ca2	8484804	31975221	Ca_24547	20138840	20139475	635	serine/threonine-protein phosphatase 7 long form homolog	-	-	-
Ca2	8484804	31975221	Ca_25928	20217491	20217841	350	---NA---	-	-	-
Ca2	8484804	31975221	Ca_25927	20338946	20340088	1142	hypothetical protein VIGAN_06130700	-	-	-
Ca2	8484804	31975221	Ca_25926	20342450	20344174	1724	uncharacterized protein LOC109813230	-	-	-
Ca2	8484804	31975221	Ca_25925	20349077	20349899	822	PREDICTED: uncharacterized protein LOC101502610	-	-	-
Ca2	8484804	31975221	Ca_25924	20388100	20396302	8202	myosin heavy chain-like protein	reciprocal meiotic recombination	-	-
Ca2	8484804	31975221	Ca_25923	20436377	20440555	4178	cryptochrome protein	blue light signaling pathway	-	blue light photoreceptor activity,lyase activity
Ca2	8484804	31975221	Ca_25922	20442682	20443519	837	major intrinsic protein (MIP) family transporter	transmembrane transport	integral component of membrane	channel activity
Ca2	8484804	31975221	Ca_25921	20556479	20558631	2152	alpha/beta-hydrolase superfamily protein	-	-	hydrolase activity
Ca2	8484804	31975221	Ca_26741	20630034	20631043	1009	hypothetical protein LR48_Vigan09g046900	-	-	-
Ca2	8484804	31975221	Ca_26740	20700201	20702414	2213	hypothetical protein VIGAN_08277400	-	-	-
Ca2	8484804	31975221	Ca_26739	20704844	20707559	2715	NBS-LRR protein	-	integral component of membrane	ADP binding
Ca2	8484804	31975221	Ca_26737	20712881	20714053	1172	hypothetical protein VIGAN_06130700	-	-	-
Ca2	8484804	31975221	Ca_23760	20733065	20733616	551	pentatricopeptide repeat-containing protein At2g44880-like	-	-	-
Ca2	8484804	31975221	Ca_23761	20737601	20740532	2931	serine/threonine-protein kinase SAPK2	protein phosphorylation,intracellular signal transduction	nucleus,cytoplasm	protein serine/threonine kinase activity,ATP binding
Ca2	8484804	31975221	Ca_23762	20761938	20762330	392	protein ENL-like	-	-	binding
Ca2	8484804	31975221	Ca_23763	20768291	20768608	317	protein ENL-like	-	-	binding
Ca2	8484804	31975221	Ca_23764	20829187	20831237	2050	14-3-3-like protein	-	-	protein domain specific binding
Ca2	8484804	31975221	Ca_23765	20883463	20885967	2504	cytochrome c oxidase subunit 6b-1-like	-	mitochondrion	-
Ca2	8484804	31975221	Ca_23766	20892295	20897374	5079	thylakoid lumenal 29 kDa protein, chloroplastic isoform X1	response to oxidative stress,oxidation-reduction process,cellular oxidant detoxification	-	peroxidase activity,heme binding
Ca2	8484804	31975221	Ca_23767	20898620	20903510	4890	PREDICTED: uncharacterized protein At1g04910 isoform X1	fucose metabolic process	-	transferase activity, transferring glycosyl groups
Ca2	8484804	31975221	Ca_23768	20934495	20934650	155	serine/threonine-protein phosphatase 7 long form homolog	-	-	-
Ca2	8484804	31975221	Ca_23769	21011995	21012918	923	PREDICTED: uncharacterized protein LOC101499348	oxidation-reduction process	retrotransposon nucleocapsid	nucleic acid binding,iron ion binding,zinc ion binding,oxidoreductase activity, acting on paired donors, with incorporation or reduction of molecular oxygen,heme binding,protein dimerization activity
Ca2	8484804	31975221	Ca_23770	21033454	21034875	1421	probable polyamine transporter At3g13620	transmembrane transport	integral component of membrane	transmembrane transporter activity
Ca2	8484804	31975221	Ca_23771	21040030	21040410	380	PREDICTED: uncharacterized protein LOC105852058	-	retrotransposon nucleocapsid	nucleic acid binding,zinc ion binding
Ca2	8484804	31975221	Ca_23772	21056993	21057196	203	proline-rich receptor-like protein kinase PERK10	phosphorylation	-	kinase activity
Ca2	8484804	31975221	Ca_23773	21072747	21075651	2904	interaptin-like isoform X1	-	-	-
Ca2	8484804	31975221	Ca_23774	21081337	21082164	827	PREDICTED: uncharacterized protein LOC105852058	-	retrotransposon nucleocapsid	nucleic acid binding,zinc ion binding
Ca2	8484804	31975221	Ca_23775	21103254	21104126	872	RING-H2 zinc finger protein	-	integral component of membrane	-
Ca2	8484804	31975221	Ca_24622	21157256	21158428	1172	hypothetical protein VIGAN_06130700	-	-	-
Ca2	8484804	31975221	Ca_24623	21222370	21222804	434	protein ENL-like	-	-	binding
Ca2	8484804	31975221	Ca_24624	21238167	21238367	200	gag polyprotein	-	membrane	-
Ca2	8484804	31975221	Ca_24625	21260650	21260955	305	PREDICTED: uncharacterized protein LOC105852157	-	-	-
Ca2	8484804	31975221	Ca_24626	21291333	21292385	1052	PREDICTED: LOW QUALITY PROTEIN: uncharacterized protein LOC101504735, partial	DNA integration	-	nucleic acid binding
Ca2	8484804	31975221	Ca_24627	21336168	21342011	5843	dihydrofolate reductase-like protein	-	integral component of membrane	-
Ca2	8484804	31975221	Ca_24628	21344738	21344962	224	protein DCL, chloroplastic-like isoform X2	-	-	-
Ca2	8484804	31975221	Ca_24630	21437033	21438667	1634	probable 2-oxoglutarate/Fe(II)-dependent dioxygenase	oxidation-reduction process	-	metal ion binding,dioxygenase activity
Ca2	8484804	31975221	Ca_24631	21469419	21473471	4052	hypothetical protein VITISV_041073	-	-	-
Ca2	8484804	31975221	Ca_24632	21523950	21527205	3255	U3 small nucleolar RNA-associated protein 25-like	-	nucleus	-
Ca2	8484804	31975221	Ca_24633	21554091	21554627	536	---NA---	-	-	-
Ca2	8484804	31975221	Ca_23048	21620722	21621060	338	---NA---	-	-	-
Ca2	8484804	31975221	Ca_23050	21650667	21652868	2201	hypothetical protein VIGAN_08277400	-	-	-
Ca2	8484804	31975221	Ca_23051	21657190	21657837	647	MADS-box protein FLOWERING LOCUS C-like	regulation of transcription, DNA-templated	nucleus	DNA binding,protein dimerization activity
Ca2	8484804	31975221	Ca_23052	21660899	21663123	2224	glucan endo-1,3-beta-glucosidase-like	-	-	-
Ca2	8484804	31975221	Ca_23053	21705109	21705729	620	---NA---	-	-	-
Ca2	8484804	31975221	Ca_23054	21713388	21714173	785	zinc-finger homeodomain protein 2-like isoform X3	-	-	DNA binding
Ca2	8484804	31975221	Ca_23055	21748015	21748647	632	sesquiterpene synthase	-	-	magnesium ion binding,terpene synthase activity
Ca2	8484804	31975221	Ca_23056	21764771	21769563	4792	ribosomal RNA processing protein 36 homolog	cleavage involved in rRNA processing	nucleolus	-
Ca2	8484804	31975221	Ca_23057	21783587	21783862	275	thermospermine synthase ACAULIS5-like	-	-	catalytic activity
Ca2	8484804	31975221	Ca_23058	21785488	21786105	617	thermospermine synthase ACAULIS5-like	-	-	catalytic activity
Ca2	8484804	31975221	Ca_23059	21849217	21851607	2390	transport inhibitor response 1-like protein	-	-	-
Ca2	8484804	31975221	Ca_23060	21897297	21899287	1990	serine/threonine-protein phosphatase 7 long form homolog	-	-	-
Ca2	8484804	31975221	Ca_23061	21906922	21911733	4811	mitochondrial succinate-fumarate transporter 1	transmembrane transport	integral component of membrane	transmembrane transporter activity
Ca2	8484804	31975221	Ca_23062	21955141	21956351	1210	PREDICTED: uncharacterized protein LOC105852536, partial	-	-	binding
Ca2	8484804	31975221	Ca_23063	21977838	21983996	6158	dihydrofolate reductase-like protein	-	-	-
Ca2	8484804	31975221	Ca_23064	22017474	22017824	350	endochitinase A-like	-	-	-
Ca2	8484804	31975221	Ca_23065	22040061	22042068	2007	bet1-like protein At4g14600	-	integral component of membrane	-
Ca2	8484804	31975221	Ca_23066	22043731	22044717	986	hypothetical protein MTR_6g007360	-	-	-
Ca2	8484804	31975221	Ca_15010	22106159	22107655	1496	hypothetical protein LR48_Vigan553s003200	-	-	-
Ca2	8484804	31975221	Ca_15009	22135182	22135340	158	---NA---	-	-	-
Ca2	8484804	31975221	Ca_15008	22141494	22142633	1139	PREDICTED: uncharacterized protein LOC105852536, partial	-	retrotransposon nucleocapsid	nucleic acid binding,zinc ion binding
Ca2	8484804	31975221	Ca_15006	22211675	22212817	1142	transcription factor bHLH145-like	-	-	-
Ca2	8484804	31975221	Ca_15005	22213080	22213354	274	PREDICTED: uncharacterized protein LOC101495613 isoform X2	-	-	-
Ca2	8484804	31975221	Ca_15003	22365729	22367976	2247	hypothetical protein TSUD_292590	-	-	-
Ca2	8484804	31975221	Ca_15002	22415466	22419745	4279	ankyrin repeat protein	-	integral component of membrane	-
Ca2	8484804	31975221	Ca_15001	22443720	22444521	801	histone H3.3 isoform X1	-	nucleosome,nucleus,integral component of membrane	DNA binding,protein heterodimerization activity
Ca2	8484804	31975221	Ca_15000	22451779	22455106	3327	hypothetical protein VIGAN_08277400	-	-	-
Ca2	8484804	31975221	Ca_14999	22456260	22459357	3097	uncharacterized protein LOC110733208 isoform X2	-	-	-
Ca2	8484804	31975221	Ca_14998	22475921	22476800	879	chaperone DnaJ domain protein	-	-	-
Ca2	8484804	31975221	Ca_14997	22514974	22522683	7709	glucose-6-phosphate isomerase 1, chloroplastic	starch metabolic process,gluconeogenesis,glycolytic process,positive regulation of flower development	cytosol,chloroplast stroma,chloroplast envelope	glucose-6-phosphate isomerase activity
Ca2	8484804	31975221	Ca_14995	22548455	22552340	3885	MADS box interactor-like protein, putative	-	-	-
Ca2	8484804	31975221	Ca_14993	22587850	22590123	2273	PREDICTED: uncharacterized protein LOC105852273	-	-	-
Ca2	8484804	31975221	Ca_14992	22631127	22634488	3361	PREDICTED: uncharacterized protein LOC101503488	-	-	-
Ca2	8484804	31975221	Ca_14991	22648226	22648939	713	PREDICTED: uncharacterized protein LOC101493793	-	-	protein dimerization activity
Ca2	8484804	31975221	Ca_14989	22769809	22770789	980	transmembrane protein, putative	-	integral component of membrane	-
Ca2	8484804	31975221	Ca_14988	22792667	22793770	1103	pentatricopeptide repeat-containing protein At2g44880-like	-	-	-
Ca2	8484804	31975221	Ca_14987	22796497	22798490	1993	adenine nucleotide alpha hydrolase superfamily protein	-	-	hydrolase activity
Ca2	8484804	31975221	Ca_14986	22810988	22812196	1208	PREDICTED: uncharacterized protein LOC105852536, partial	-	retrotransposon nucleocapsid	nucleic acid binding,zinc ion binding
Ca2	8484804	31975221	Ca_14984	22848880	22849641	761	AT hook motif DNA-binding family protein	regulation of transcription, DNA-templated	nucleus,integral component of membrane	DNA-binding transcription factor activity,AT DNA binding
Ca2	8484804	31975221	Ca_14983	22877692	22886386	8694	clathrin-adaptor medium chain AP-2	intracellular protein transport,vesicle-mediated transport	trans-Golgi network,cytosol,AP-4 adaptor complex,clathrin adaptor complex	-
Ca2	8484804	31975221	Ca_14982	22909674	22911901	2227	carbonic anhydrase family protein	response to carbon dioxide,regulation of stomatal movement,carbon utilization	mitochondrion	carbonate dehydratase activity,zinc ion binding
Ca2	8484804	31975221	Ca_14981	22922510	22923623	1113	transcription factor bHLH30-like	-	-	protein dimerization activity
Ca2	8484804	31975221	Ca_14980	22989709	22990725	1016	curved DNA-binding protein	-	-	DNA binding
Ca2	8484804	31975221	Ca_14979	22993076	22993252	176	unknown	-	integral component of membrane	-
Ca2	8484804	31975221	Ca_14978	23074865	23076547	1682	RING-H2 zinc finger protein	-	integral component of membrane	-
Ca2	8484804	31975221	Ca_14976	23122495	23124249	1754	PREDICTED: uncharacterized protein LOC101504435	-	-	-
Ca2	8484804	31975221	Ca_14975	23126307	23130055	3748	protein NETWORKED 2A-like	phosphorylation	-	actin binding,kinase activity
Ca2	8484804	31975221	Ca_14974	23136238	23143654	7416	telomeric repeat-binding factor 2-like isoform X1	-	-	DNA binding
Ca2	8484804	31975221	Ca_14973	23147873	23148166	293	peroxisome biogenesis protein 7	-	-	-
Ca2	8484804	31975221	Ca_14972	23178784	23181878	3094	VIN3-like protein 2	-	-	-
Ca2	8484804	31975221	Ca_14971	23184329	23186198	1869	hydroxyproline-rich glycoprotein family protein, putative	mRNA splicing, via spliceosome,production of miRNAs involved in gene silencing by miRNA,regulation of phosphatidate phosphatase activity	-	-
Ca2	8484804	31975221	Ca_14970	23217515	23224495	6980	serine/threonine-protein kinase CTR1 isoform X2	protein phosphorylation	-	protein kinase activity,ATP binding
Ca2	8484804	31975221	Ca_14969	23250496	23252492	1996	hypothetical protein VIGAN_08277400	-	-	-
Ca2	8484804	31975221	Ca_14968	23276687	23281146	4459	GATA transcription factor 25-like	regulation of transcription, DNA-templated	nucleus	DNA-binding transcription factor activity,zinc ion binding,sequence-specific DNA binding
Ca2	8484804	31975221	Ca_14967	23290403	23297788	7385	protein SABRE-like	-	integral component of membrane	-
Ca2	8484804	31975221	Ca_14966	23300094	23300709	615	---NA---	-	-	-
Ca2	8484804	31975221	Ca_14964	23334404	23335465	1061	protein SABRE-like	-	integral component of membrane	-
Ca2	8484804	31975221	Ca_14962	23393548	23393865	317	protein ENL-like	-	-	protein dimerization activity
Ca2	8484804	31975221	Ca_14959	23458155	23458610	455	PREDICTED: uncharacterized protein LOC101508182	-	plasma membrane	-
[truncated: 4,285 more rows]

## Sheet: heat_keyfound_in_description
Chr	Start	End	Chr	Start	End	Genes	Overlap (in bp)	Sequence Description	GO Biological Process	GO Cellular Component	GO Molecular Function
Ca1	8682204	33504088	Ca1	9661308	9664099	Ca_02832	2791	heat shock 70 kDa protein	#NA	#NA	ATP binding
Ca1	8682204	33504088	Ca1	10118666	10120375	Ca_02777	1709	heat shock protein	#NA	#NA	#NA
Ca1	8682204	33504088	Ca1	15999417	16000315	Ca_06952	898	21.7 kDa class VI heat shock protein	#NA	#NA	#NA
Ca1	8682204	33504088	Ca1	16486764	16488806	Ca_06915	2042	alpha-crystallin domain of heat shock protein	positive regulation of DNA demethylation	nucleus	#NA
Ca1	8682204	33504088	Ca1	16670592	16673062	Ca_06900	2470	heat shock protein	cell morphogenesis	#NA	ATP binding
Ca1	8682204	33504088	Ca1	21727236	21731181	Ca_22117	3945	heat shock-like protein, putative	protein metabolic process	#NA	#NA
Ca1	8682204	33504088	Ca1	24514080	24515481	Ca_18341	1401	heat shock protein	cell morphogenesis	#NA	ATP binding
Ca1	8682204	33504088	Ca1	26014694	26015023	Ca_18590	329	heat shock protein	cell morphogenesis,methylation	#NA	ATP binding,methyltransferase activity
Ca2	8484804	31975221	Ca2	16600521	16601198	Ca_22044	677	heat shock protein	#NA	#NA	nucleotide binding
Ca2	8484804	31975221	Ca2	29023413	29024198	Ca_14336	785	15.7 kDa heat shock protein, peroxisomal	#NA	#NA	#NA
Ca2	8484804	31975221	Ca2	30242080	30242541	Ca_12525	461	17.6 kDa class I heat shock protein	#NA	#NA	#NA
Ca2	8484804	31975221	Ca2	16232678	16236688	Ca_22033	4010	heat shock protein-binding protein	#NA	#NA	#NA
Ca4	14861717	40568556	Ca4	17413769	17415327	Ca_05385	1558	heat shock protein	#NA	#NA	#NA
Ca4	14861717	40568556	Ca4	22124562	22125716	Ca_20135	1154	heat shock transcription factor A3	response to stimulus	#NA	DNA binding
Ca4	14861717	40568556	Ca4	26380392	26382057	Ca_25302	1665	heat shock protein	cell morphogenesis	#NA	ATP binding
Ca4	14861717	40568556	Ca4	27199342	27201308	Ca_20459	1966	heat shock protein	cell morphogenesis	#NA	ATP binding
Ca4	14861717	40568556	Ca4	30066661	30069132	Ca_14182	2471	DnaJ heat shock amino-terminal domain protein	#NA	#NA	#NA
Ca4	14861717	40568556	Ca4	17218852	17221940	Ca_05401	3088	DnaJ heat shock amino-terminal domain protein	#NA	#NA	nucleic acid binding
Ca4	14861717	40568556	Ca4	35651353	35653252	Ca_22444	1899	DnaJ heat shock amino-terminal domain protein	#NA	integral component of membrane	#NA
Ca7	9555338	47907019	Ca7	12362555	12367223	Ca_09277	4668	heat shock factor protein HSF24-like	regulation of transcription, DNA-templated	nucleus	DNA-binding transcription factor activity,sequence-specific DNA binding
Ca7	9555338	47907019	Ca7	26957077	26959156	Ca_16239	2079	heat shock protein	#NA	#NA	nucleotide binding
Ca7	9555338	47907019	Ca7	28388535	28390538	Ca_18924	2003	heat shock protein	#NA	#NA	nucleotide binding
Ca7	9555338	47907019	Ca7	33565963	33566633	Ca_16176	670	cytosolic class II small heat-shock protein	response to heat	#NA	#NA
Ca7	9555338	47907019	Ca7	34661016	34661327	Ca_17609	311	heat shock protein	cell morphogenesis	#NA	ATP binding
Ca7	9555338	47907019	Ca7	36747534	36754463	Ca_13761	6929	calmodulin-binding heat-shock protein	lipid catabolic process	integral component of membrane	hydrolase activity

## Sheet: flower_keyfound_in_description
Chr	Start	End	Chr	Start	End	Genes	Overlap (in bp)	Sequence Description	GO Biological Process	GO Cellular Component	GO Molecular Function
Ca1	8682204	33504088	Ca1	11349106	11349516	Ca_02618	410	flowering-promoting factor 1-like	regulation of flower development	#NA	#NA
Ca1	8682204	33504088	Ca1	18273526	18273864	Ca_14718	338	flowering-promoting factor-like protein	regulation of flower development	#NA	#NA
Ca1	8682204	33504088	Ca1	27798713	27799612	Ca_18530	899	MADS-box protein FLOWERING LOCUS C-like	positive regulation of transcription by RNA polymerase II	nucleus	proximal promoter sequence-specific DNA binding,protein dimerization activity,transcription factor activity, RNA polymerase II proximal promoter sequence-specific DNA binding
Ca2	8484804	31975221	Ca2	15993671	15997430	Ca_24649	3759	truncated transcription factor CAULIFLOWER A-like	positive regulation of transcription by RNA polymerase II	nucleus	DNA-binding transcription factor activity,RNA polymerase II regulatory region sequence-specific DNA binding,protein dimerization activity
Ca2	8484804	31975221	Ca2	21657190	21657837	Ca_23051	647	MADS-box protein FLOWERING LOCUS C-like	regulation of transcription, DNA-templated	nucleus	DNA binding,protein dimerization activity
Ca4	14861717	40568556	Ca4	30295389	30312868	Ca_14192	17479	protein PHOTOPERIOD-INDEPENDENT EARLY FLOWERING 1 isoform X1	#NA	#NA	helicase activity,ATP binding
Ca7	9555338	47907019	Ca7	31400709	31404217	Ca_10118	3508	protein EARLY FLOWERING 3	regulation of photoperiodism, flowering	#NA	#NA
Ca7	9555338	47907019	Ca7	41387378	41400231	Ca_17996	12853	flowering time control protein FY	mRNA polyadenylation	mRNA cleavage and polyadenylation specificity factor complex	#NA

## Sheet: pollen_keyfound_in_description
Chr	Start	End	Chr	Start	End	Genes	Overlap (in bp)	Sequence Description	GO Biological Process	GO Cellular Component	GO Molecular Function
Ca1	8682204	33504088	Ca1	18375189	18377243	Ca_24217	2054	pollen-specific leucine-rich repeat extensin-like protein 1	DNA integration	#NA	nucleic acid binding,zinc ion binding
Ca1	8682204	33504088	Ca1	18482721	18483281	Ca_24225	560	pollen-specific leucine-rich repeat extensin-like protein 1	#NA	#NA	#NA
Ca1	8682204	33504088	Ca1	24416341	24416685	Ca_18344	344	pollen-specific leucine-rich repeat extensin-like protein 2	#NA	#NA	#NA
Ca1	8682204	33504088	Ca1	29424186	29424695	Ca_22560	509	pollen-specific leucine-rich repeat extensin-like protein 1	DNA integration	#NA	nucleic acid binding,zinc ion binding
Ca1	8682204	33504088	Ca1	33390739	33391377	Ca_19442	638	pollen-specific leucine-rich repeat extensin-like protein 1	#NA	#NA	binding
Ca2	8484804	31975221	Ca2	10823252	10823830	Ca_17561	578	pollen-specific leucine-rich repeat extensin-like protein 1	#NA	#NA	#NA
Ca2	8484804	31975221	Ca2	12610634	12610864	Ca_18083	230	pollen-specific leucine-rich repeat extensin-like protein 1	DNA integration	#NA	nucleic acid binding
Ca2	8484804	31975221	Ca2	16342603	16343445	Ca_22035	842	pollen-specific leucine-rich repeat extensin-like protein 1	#NA	#NA	#NA
Ca2	8484804	31975221	Ca2	17402067	17404092	Ca_16007	2025	pollen-specific leucine-rich repeat extensin-like protein 1	DNA integration	#NA	nucleic acid binding
Ca2	8484804	31975221	Ca2	27249596	27250174	Ca_15647	578	pollen-specific leucine-rich repeat extensin-like protein 1	DNA integration	#NA	nucleic acid binding,zinc ion binding
Ca2	8484804	31975221	Ca2	27448840	27448998	Ca_15662	158	pollen-specific leucine-rich repeat extensin-like protein 2	#NA	#NA	#NA
Ca4	14861717	40568556	Ca4	16736025	16736483	Ca_05452	458	pollen-specific leucine-rich repeat extensin-like protein 1	DNA integration	#NA	nucleic acid binding
Ca4	14861717	40568556	Ca4	19288501	19289080	Ca_14025	579	pollen-specific leucine-rich repeat extensin-like protein 1	#NA	#NA	binding
Ca4	14861717	40568556	Ca4	20149055	20150949	Ca_17137	1894	pollen-specific leucine-rich repeat extensin-like protein 1	DNA integration	#NA	nucleic acid binding
Ca4	14861717	40568556	Ca4	20521283	20523227	Ca_17160	1944	pollen-specific leucine-rich repeat extensin-like protein 1	#NA	#NA	#NA
Ca4	14861717	40568556	Ca4	23703864	23704442	Ca_14427	578	pollen-specific leucine-rich repeat extensin-like protein 1	DNA integration	#NA	nucleic acid binding,zinc ion binding
Ca4	14861717	40568556	Ca4	25210009	25210587	Ca_16563	578	pollen-specific leucine-rich repeat extensin-like protein 1	#NA	#NA	binding
Ca4	14861717	40568556	Ca4	25321094	25321954	Ca_16571	860	pollen-specific leucine-rich repeat extensin-like protein 1	DNA integration	#NA	nucleic acid binding
Ca4	14861717	40568556	Ca4	27699985	27700314	Ca_21307	329	pollen-specific leucine-rich repeat extensin-like protein 2	#NA	#NA	#NA
Ca4	14861717	40568556	Ca4	27740485	27742509	Ca_21304	2024	pollen-specific leucine-rich repeat extensin-like protein 1	#NA	#NA	#NA
Ca4	14861717	40568556	Ca4	29481330	29481902	Ca_14158	572	pollen-specific leucine-rich repeat extensin-like protein 1	DNA integration	#NA	nucleic acid binding,zinc ion binding
Ca4	14861717	40568556	Ca4	29484563	29485126	Ca_14159	563	pollen-specific leucine-rich repeat extensin-like protein 1	#NA	#NA	#NA
Ca4	14861717	40568556	Ca4	31994691	31995410	Ca_15458	719	pollen-specific leucine-rich repeat extensin-like protein 1	DNA integration	#NA	nucleic acid binding
Ca4	14861717	40568556	Ca4	36505593	36508070	Ca_14827	2477	pollen-specific LRR extensin-like protein	#NA	#NA	#NA
Ca4	14861717	40568556	Ca4	37590074	37592294	Ca_15124	2220	pollen-specific leucine-rich repeat extensin-like protein 1	DNA integration	#NA	nucleic acid binding
Ca4	14861717	40568556	Ca4	38253223	38254176	Ca_13129	953	pollen-specific leucine-rich repeat extensin-like protein 1	#NA	#NA	#NA
Ca4	14861717	40568556	Ca4	19020031	19024609	Ca_14004	4578	pollen protein Ole E I-like protein	plant-type cell wall organization	#NA	structural constituent of cell wall
Ca6	39028647	43908965	Ca6	39331538	39332332	Ca_15916	794	pollen-specific leucine-rich repeat extensin-like protein 2	#NA	#NA	#NA
Ca7	9555338	47907019	Ca7	18416044	18416345	Ca_22130	301	pollen-specific leucine-rich repeat extensin-like protein 1	DNA integration	#NA	nucleic acid binding
Ca7	9555338	47907019	Ca7	24150908	24151480	Ca_19913	572	pollen-specific leucine-rich repeat extensin-like protein 1	#NA	#NA	#NA
Ca7	9555338	47907019	Ca7	27129437	27129667	Ca_16231	230	pollen-specific leucine-rich repeat extensin-like protein 1	#NA	#NA	#NA
Ca7	9555338	47907019	Ca7	32838971	32839459	Ca_10013	488	pollen-specific leucine-rich repeat extensin-like protein 3	#NA	integral component of membrane	#NA
Ca7	9555338	47907019	Ca7	33278245	33280606	Ca_16155	2361	pollen receptor-like kinase 3	protein phosphorylation	integral component of membrane	protein kinase activity,ATP binding
Ca7	9555338	47907019	Ca7	37112934	37113500	Ca_13793	566	pollen-specific leucine-rich repeat extensin-like protein 1	#NA	#NA	#NA
Ca7	9555338	47907019	Ca7	38877066	38879095	Ca_16434	2029	pollen-specific leucine-rich repeat extensin-like protein 1	DNA integration	#NA	nucleic acid binding
Ca7	9555338	47907019	Ca7	39592972	39593468	Ca_19604	496	pollen-specific leucine-rich repeat extensin-like protein 1	#NA	#NA	#NA
Ca7	9555338	47907019	Ca7	39832357	39832923	Ca_25100	566	pollen-specific leucine-rich repeat extensin-like protein 1	#NA	#NA	#NA
Ca7	9555338	47907019	Ca7	47686556	47687086	Ca_22537	530	pollen-specific leucine-rich repeat extensin-like protein 1	#NA	#NA	binding
